# Supplementary material for: Genomic diversity, population structure, and genome-wide association reveal genetic differentiation and trait improvements in mango
Source: Hortic Res. 2024 Jul 1;11(7):uhae153. doi: 10.1093/hr/uhae153 (PMC11246242; doi:10.1093/hr/uhae153)
Supplement: Web_Material_uhae153 [file web_material_uhae153.zip]

Archive with 7 entries (7 files):
- SuppFigure S1.pdf
- SuppFigure S2.pdf
- SuppFigure S3.pdf
- SuppFigure S4.pdf
- SuppFigure S5.pdf
- supplementary_figures_ S1-S5.docx
- supplementary_table_ S1-S11.xlsx
