# Supplementary material for: Genomic diversity, population structure, and genome-wide association reveal genetic differentiation and trait improvements in mango
Source: Hortic Res. 2024 Jul 1;11(7):uhae153. doi: 10.1093/hr/uhae153 (PMC11246242; doi:10.1093/hr/uhae153)
Supplement: Web_Material_uhae153 [file web_material_uhae153.zip › supplementary_table_ S1-S11.xlsx]

## Sheet: Table S1
Table S1. Accessions origin and subpopulation clustering.
Name	Origin	Population	Company ID
Indonesia2	Indonesia	Southeast Asia	R96
Shengdelong	Burma	Southeast Asia	R97
Okrong	Thainland	Southeast Asia	R102
Saigong	Vietnam	Southeast Asia	R110
ThailandShengshi	Thainland	Southeast Asia	R112
Lian	Cambodia	Southeast Asia	R113
Banana2	Burma	Southeast Asia	R116
Duopei	The Philippines	Southeast Asia	R124
412	Indonesia	Southeast Asia	R109
Yuemang	Vietnam	Southeast Asia	R129
Langra	Pakistan	Southeast Asia	R130
Macheso	Burma	Southeast Asia	R142
Chocanon	Thainland	Southeast Asia	R148
NamDocMai4	Thainland	Southeast Asia	R175
Kyosavoy	Thainland	Southeast Asia	R179
M.odorata Griff	Indonesia	Southeast Asia	R185
Bambarrow	Thainland	Southeast Asia	R193
ThailandGreen	Thainland	Southeast Asia	R197
Liuzhou	The Philippines	Southeast Asia	R5
Arurnunvs	Indonesia	Southeast Asia	R201
ThailandRed	Thainland	Southeast Asia	R209
NamDocMai	Thainland	Southeast Asia	R220
Dabaiyu	Thainland	Southeast Asia	R16
Wacheng	Burma	Southeast Asia	R28
Hongwacheng	Burma	Southeast Asia	R29
BurmaRed	Burma	Southeast Asia	R36
Carabao	The Philippines	Southeast Asia	R38
NamKlangWan	Thainland	Southeast Asia	R39
Xiaoyingzui	Burma	Southeast Asia	R47
Burma8	Burma	Southeast Asia	R51
Palayingda	Burma	Southeast Asia	R59
Hainanhongyu	Cambodia	Southeast Asia	R60
Shuiyingda	Burma	Southeast Asia	R61
Jinbaihua	Thainland	Southeast Asia	R68
VietnamQing	Vietnam	Southeast Asia	R77
Deshehari	India	India	R111
Lilley	India	India	R143
BambayGreen	India	India	R159
Wuyichang	India	India	R164
Longjingda	India	India	R173
Alphonso	India	India	R190
Magowar	India	India	R192
Malika	India	India	R195
Neelun	India	India	R30
India2	India	India	R95
Mantanor	USA	America	R103
Hong8	USA	America	R104
Tommy	USA	America	R120
Gleen	USA	America	R106
Haden	USA	America	R84
Irwin	USA	America	R135
Vandyke	USA	America	R139
Apple	USA	America	R141
Strawberry	USA	America	R146
Herman	USA	America	R149
Duncan	USA	America	R150
Goldlippens	USA	America	R87
Beverly	USA	America	R152
Ford	USA	America	R153
Eldon	USA	America	R155
Webber	USA	America	R156
Anderson	USA	America	R158
Lippens	USA	America	R160
Sensation	USA	America	R161
Springfels	USA	America	R165
Ruby	USA	America	R166
Simmond	USA	America	R167
SandershaSdg	USA	America	R172
Miamilate	USA	America	R177
Pillsbury	USA	America	R178
Baileys	USA	America	R181
Ono	USA	America	R3
Vanlencia pride	USA	America	R194
Zaojin	USA	America	R202
Royalspecial	USA	America	R206
Zill	USA	America	R221
Zillate	USA	America	R12
Kent	USA	America	R31
Dominica	USA	America	R45
Shanlin	USA	America	R67
Keitt	USA	America	R75
Choke	USA	America	R188
Carrie	USA	America	R88
RedKeitt	Southeast coast, China	Southeast coast, China	R32
301	Southeast coast, China	Southeast coast, China	R182
Yiwenda	Southeast coast, China	Southeast coast, China	R83
Yiwen	Southeast coast, China	Southeast coast, China	R122
Dongzhen	Southeast coast, China	Southeast coast, China	R123
Xiaojinhuang	Southeast coast, China	Southeast coast, China	R125
Guifei	Southeast coast, China	Southeast coast, China	R126
Ganhong	Southeast coast, China	Southeast coast, China	R127
JinHuang	Southeast coast, China	Southeast coast, China	R132
Tainong1	Southeast coast, China	Southeast coast, China	R121
Yiwenqingpi	Southeast coast, China	Southeast coast, China	R196
Taiya	Southeast coast, China	Southeast coast, China	R15
Xinshiji	Southeast coast, China	Southeast coast, China	R35
Yuwen6	Southeast coast, China	Southeast coast, China	R63
Jinxing	Southeast coast, China	Southeast coast, China	R72
Ruihua3	Southeast coast, China	Southeast coast, China	R82
A2	Southeast coast, China	Southeast coast, China	R223
A4	Southeast coast, China	Southeast coast, China	R225
A6	Southeast coast, China	Southeast coast, China	R226
B1	Southeast coast, China	Southeast coast, China	R227
B2	Southeast coast, China	Southeast coast, China	R228
B4	Southeast coast, China	Southeast coast, China	R229
B6	Southeast coast, China	Southeast coast, China	R231
Hongjinlong	Southeast coast, China	Southeast coast, China	R214
R2	Southeast coast, China	Southeast coast, China	R99
G	Southeast coast, China	Southeast coast, China	R235
A1	Southeast coast, China	Southeast coast, China	R222
A3	Southeast coast, China	Southeast coast, China	R224
B5	Southeast coast, China	Southeast coast, China	R230
Xinhong2	Southeast coast, China	Southeast coast, China	R70
Huangxin	Yunnan, China	Southwest China	R34
Longyanxiang	Sichuan, China	Southwest China	R101
Xiaoji	Yunnan, China	Southwest China	R105
Sannian	Yunnan, China	Southwest China	R114
Rumang	Sichuan, China	Southwest China	R136
Tumang	Guangxi,China	Southwest China	R184
AnningHong	Sichuan, China	Southwest China	R6
Ivory22	Guangxi,China	Southwest China	R207
Guixiang	Guangxi,China	Southwest China	R215
Jinshui	Guangxi,China	Southwest China	R216
Guirewuming	Guangxi,China	Southwest China	R218
Panyu2	Sichuan, China	Southwest China	R9
Guire278	Guangxi,China	Southwest China	R17
Guire82	Guangxi,China	Southwest China	R151
Guire7	Guangxi,China	Southwest China	R19
Guire272	Guangxi,China	Southwest China	R20
Guire120	Guangxi,China	Southwest China	R21
Guire265	Guangxi,China	Southwest China	R22
Guire23	Guangxi,China	Southwest China	R23
Guire14	Guangxi,China	Southwest China	R24
Guire282	Guangxi,China	Southwest China	R25
Guire60	Guangxi,China	Southwest China	R26
Guire10	Guangxi,China	Southwest China	R27
RedApple	Guangxi,China	Southwest China	R41
Guire108	Guangxi,China	Southwest China	R43
Guire71	Guangxi,China	Southwest China	R44
Guire3	Guangxi,China	Southwest China	R46
Guiyu30	Guangxi,China	Southwest China	R48
Chuanmang	Guangxi,China	Southwest China	R49
Qiuhong	Sichuan, China	Southwest China	R50
RedIvory	Guangxi,China	Southwest China	R53
Datou	Yunnan, China	Southwest China	R55
Xsbnxiaoxiangya	Yunnan, China	Southwest China	R57
Cuiyun	Yunnan, China	Southwest China	R66
Mengdi1	Yunnan, China	Southwest China	R64
Chenpixiang	Sichuan, China	Southwest China	R69
YuanjiangIvory	Yunnan, China	Southwest China	R74
Ruihua1	Sichuan, China	Southwest China	R81
Shanyezihua	Guangxi,China	Southwest China	R94
C	Sichuan, China	Southwest China	R232
M. persiciformis Wu & Ming 2	Guangxi,China	Southwest China	R85
M. persiciformis Wu & Ming 1	Guangxi,China	Southwest China	R11
Xianluo	Sichuan, China	Southwest China	R90
M.himalis J.Y. Liang	Yunnan, China	Southwest China	R76
Longxiang	Yunnan, China	Southwest China	R73
Spooner	Australia	Australia	R108
KensigtonPride	Australia	Australia	R147
1512	Australia	Australia	R174
Renong1	Australia	Australia	R187
KRS	Australia	Australia	R4
R2E2	Australia	Australia	R200
063626	Guangdong, China	Southern China	R131
Yuexi1	Guangdong, China	Southern China	R100
ShishengW	Guangdong, China	Southern China	R186
Shisheng	Guangdong, China	Southern China	R204
2020W	Guangdong, China	Southern China	R10
Renong2	Guangdong, China	Southern China	R234
Xiamao	Guangdong, China	Southern China	R78
Haibao	Hainan, China	Southern China	R191
Xingre2	Hainan, China	Southern China	R211
WenchangHongyu	Hainan, China	Southern China	R213
Lingshui	Hainan, China	Southern China	R92
Guinea2	Guinea	Africa	R115
AfricaIvory	Africa	Africa	R107
Peach	South Africa	Africa	R154
Guinea1	Guinea	Africa	R189
Cubasankeli	Cuba	Caribbean	R98
Cuba2	Cuba	Caribbean	R118
Cuba3	Cuba	Caribbean	R119
Julie	Caribbean	Caribbean	R168
Mexico	Mexico	Mexico	R37
BrazilRed	Brazil	Brazil	R54
811	Sri Lanka	Sri Lanka	R140
131	Israel	Israel	R180
Marya	Israel	Israel	R7
Gedong	Unknown	/	R86
Fengshunwuhe	Unknown	/	R58
Turpentine	Unknown	/	R133
060260	Unknown	/	R137
063227	Unknown	/	R138
063915	Unknown	/	R144
13063	Unknown	/	R145
09x	Unknown	/	R162
Graham	Unknown	/	R163
201001	Unknown	/	R169
Florigon	Unknown	/	R171
1704	Unknown	/	R176
1514	Unknown	/	R183
1030	Unknown	/	R2
060503	Unknown	/	R198
060123	Unknown	/	R199
Bianliang2	Unknown	/	R8
GreenIvory	Unknown	/	R203
M124	Unknown	/	R205
RedIvory2	Unknown	/	R210
Fu1	Unknown	/	R212
13165	Unknown	/	R219
SmallIvory	Unknown	/	R13
Baiyu	Unknown	/	R33
Taitai	Unknown	/	R40
Hongguifei	Unknown	/	R52
Mashuai	Unknown	/	R62
Dari	Unknown	/	R65
Fenhuang	Unknown	/	R79
Yanzhi	Unknown	/	R80
America	Unknown	/	R93
Aamo	Unknown	/	R89
Fu3	Unknown	/	R91
M127	Unknown	/	R208
Nverhong	Unknown	/	R71
Putao	Unknown	/	R233

## Sheet: Table S2
Table S2. The sequencing results of germplasm collections.
Name	reads	bases	depth	mapped reads	mapping rate
Yuexi1	41114722	5937145077	14.8923	41501598	0.9896
Longyanxiang	39763752	5726100163	14.3629	40132809	0.9909
Okrong	45066388	6494608781	16.2906	45448054	0.9886
Mantanor	40403450	5841328014	14.6519	40763454	0.9887
Hong8	40508524	5837339146	14.6419	40712215	0.9862
Xiaoji	62293436	8996537472	22.5662	62930193	0.9905
Gleen	34137344	4911457015	12.3195	34434064	0.9925
AfricaIvory	40775532	5871367520	14.7273	41254793	0.992
Spooner	45263050	6552358553	16.4354	45623488	0.9895
412	41524616	5994041977	15.035	41899482	0.9886
2020W	47213728	6829492004	17.1306	46832904	0.974
Saigong	41169414	5937308553	14.8927	41507244	0.9885
Deshehari	43113688	6210014011	15.5767	43457282	0.9919
ThailandShengshi	43970296	6338100843	15.898	44399632	0.9904
Lian	40039946	5755033327	14.4355	40178666	0.9845
Sannian	49929454	7203301012	18.0682	50364769	0.9883
Guinea2	46708702	6759873637	16.956	47074135	0.9888
Banana2	40610052	5858198331	14.6943	40530140	0.9792
Cuba2	41018084	5920220359	14.8498	41231142	0.988
Cuba3	50249100	7263770707	18.2199	50404240	0.9847
M. persiciformis Wu & Ming 1	40783272	5908091010	14.8194	41053143	0.9836
Tommy	40691532	5869752152	14.7232	41088766	0.9921
Tainong1	45579430	6560014100	16.4546	46058325	0.9919
Yiwen	41019052	5918471773	14.8454	41454105	0.9915
Dongzhen	40044776	5771889394	14.4778	40477162	0.9922
Duopei	52457048	7562861063	18.9701	52796008	0.9872
Xiaojinhuang	42337726	6110649979	15.3275	42742665	0.9907
Guifei	44637026	6444899738	16.1659	45053691	0.99
Ganhong	41597540	6004512099	15.0613	40705803	0.9615
Yuemang	41904394	6048329632	15.1712	42279412	0.9889
Zillate	52171400	7546223695	18.9284	52589417	0.9885
Langra	41288414	5945514381	14.9133	41740802	0.9914
063626	40817240	5897900221	14.7938	41130740	0.9905
JinHuang	40825648	5889416138	14.7726	41182926	0.9899
Turpentine	41703402	6014223796	15.0856	42030809	0.99
Irwin	40500680	5845661458	14.6628	40836425	0.9909
Rumang	42808612	6159758160	15.4507	43176069	0.9892
060260	42323578	6113682157	15.3351	42672812	0.9903
063227	40425488	5820229819	14.599	40851814	0.9924
Vandyke	40870236	5883394476	14.7575	41193325	0.9902
SmallIvory	43158994	6237433392	15.6455	43447010	0.989
811	40091924	5790477847	14.5244	40398159	0.9898
Apple	45075594	6490712565	16.2808	45416169	0.9903
Macheso	45362092	6547826002	16.4241	45798067	0.9893
Lilley	41935224	6055829791	15.19	42242570	0.9885
063915	48323602	6966584185	17.4744	48785946	0.9905
13063	45531298	6587204915	16.5228	45840701	0.9894
Strawberry	40519014	5850475964	14.6749	40880810	0.9924
KensigtonPride	48136960	6941805629	17.4123	48572116	0.9914
Chocanon	43869800	6336324686	15.8936	44148791	0.9867
Herman	40125414	5797835528	14.5428	40442709	0.9925
Duncan	40228704	5809372510	14.5718	40531807	0.9892
Guire82	41800862	6038626478	15.1468	42029633	0.9864
Beverly	40652008	5869019612	14.7214	41045432	0.9916
Ford	42289424	6111852899	15.3305	42688441	0.9914
Peach	39906554	5765056939	14.4606	40207812	0.9921
Eldon	46604750	6735610199	16.8951	46992282	0.9909
Webber	43957918	6352775689	15.9348	44331799	0.9908
Anderson	39967248	5774970882	14.4855	40356184	0.9908
BambayGreen	39870134	5759130328	14.4458	40179610	0.9923
Taiya	56439888	8177253449	20.5112	56730940	0.993
Lippens	39725422	5737317125	14.391	39991942	0.9892
Sensation	42850136	6195261451	15.5397	43266930	0.9914
09x	42659868	6165716370	15.4656	43081954	0.9907
Graham	40409808	5835010561	14.6361	40725440	0.9902
Wuyichang	43142436	6235933220	15.6417	43234606	0.9825
Springfels	42938906	6209427114	15.5753	43271607	0.9893
Ruby	38075134	5502230961	13.8014	38405446	0.9906
Simmond	46133766	6669111202	16.7283	46642046	0.9915
Julie	45498300	6572254618	16.4853	46009461	0.992
201001	45741068	6613201833	16.5881	46211528	0.9916
Dabaiyu	59952830	8686838082	21.7894	60396486	0.9887
Florigon	39932640	5770618825	14.4746	40181731	0.9878
SandershaSdg	43614202	6305192693	15.8155	44067592	0.9916
Longjingda	46451810	6716958467	16.8483	46710226	0.9866
1512	39934426	5773037952	14.4806	40309164	0.9926
NamDocMai4	40941706	5919093187	14.847	41171639	0.9861
1704	43583836	6301265197	15.8056	43478677	0.9777
Miamilate	45821320	6626330506	16.621	46271945	0.9911
Pillsbury	45388782	6561164587	16.4575	45844294	0.9927
Kyosavoy	40481972	5851643109	14.6778	40877556	0.9897
Guire278	50418284	7304898032	18.3231	50820426	0.9892
131	46957952	6787451927	17.0251	47403501	0.9909
Baileys	39807544	5755730849	14.4372	40164993	0.9923
301	41126690	5944701972	14.9112	41433112	0.9894
1514	54140474	7829762287	19.6396	54665704	0.9911
Tumang	40402416	5840176320	14.6491	40763750	0.9904
M.odorata Griff	40482296	5851851449	14.6783	40838890	0.9831
ShishengW	40684058	5880269880	14.7496	40905625	0.9888
Renong1	51423758	7435058842	18.6495	51782503	0.9897
Choke	41231862	5958923279	14.9469	41572691	0.9898
Guinea1	50997882	7372683660	18.4931	51506881	0.9911
Alphonso	39957594	5777464351	14.4918	40315547	0.9905
Haibao	45269530	6543005256	16.412	45641829	0.989
Magowar	40250458	5818152032	14.5938	40158554	0.979
Bambarrow	42552388	6150562184	15.4276	42866917	0.9878
Vanlencia pride	41400318	5986136415	15.0152	41712788	0.9893
Malika	43817384	6334718321	15.8895	44230806	0.9896
Yiwenqingpi	42519360	6146133298	15.4165	42885285	0.9903
ThailandGreen	46646214	6742857834	16.9133	46987983	0.9879
060503	45219922	6534563454	16.3908	45663914	0.9919
060123	46021358	6652636597	16.687	46501018	0.9919
Guire7	68555702	9932949528	24.9151	68212755	0.9778
R2E2	54789888	7925208950	19.879	55244551	0.9898
Arurnunvs	53299004	7702948703	19.3215	53727242	0.9889
Zaojin	48481230	7004380876	17.5693	48738787	0.9875
GreenIvory	54821690	7921811326	19.8705	55112923	0.9859
Shisheng	52488620	7589410766	19.0367	52954980	0.9911
M124	40701928	5883827238	14.7585	40920860	0.9863
Royalspecial	44073870	6375789503	15.9925	43853873	0.9788
Ivory22	41166252	5952181155	14.93	41551535	0.9897
M127	52684640	7616895020	19.1056	52838542	0.9823
ThailandRed	51941792	7507607158	18.8315	52443572	0.99
Guire272	69991204	10141379571	25.4379	70368874	0.988
RedIvory2	47563046	6868513366	17.2285	47711812	0.9848
Xingre2	41712724	6026839967	15.1173	42062089	0.9908
Fu1	52246240	7552567345	18.9443	52690545	0.989
WenchangHongyu	50026166	7231436842	18.1388	50446735	0.9891
Hongjinlong	47070944	6808330522	17.0775	47365623	0.9869
Guixiang	45364028	6560660817	16.4563	45742664	0.9888
Jinshui	56109972	8107590200	20.3365	56645877	0.9899
Guirewuming	40040000	5786806371	14.5152	40320273	0.9873
13165	44442172	6421816086	16.108	44660903	0.9871
Guire120	55610120	8056133783	20.2074	55824702	0.9867
NamDocMai	41574802	6009474678	15.0737	41468705	0.978
Zill	40232634	5817299357	14.5917	40346246	0.9849
A1	43210912	6248203459	15.6725	43558582	0.9894
A2	51972030	7509130172	18.8353	52487421	0.9912
A3	44237832	6393596374	16.0372	44726125	0.9921
A4	55850600	8072575349	20.2486	56432380	0.9913
A6	46552410	6729863121	16.8807	47023843	0.9917
B1	52825980	7641646836	19.1677	53268672	0.9893
B2	44887250	6480153547	16.2543	45225355	0.9891
B4	43436214	6276836367	15.7443	43840901	0.9912
Guire265	54599578	7911165976	19.8438	54822434	0.9869
B5	45082714	6521781812	16.3587	45428254	0.9896
B6	47066300	6801034023	17.0592	47553295	0.9915
C	40558752	5858285815	14.6945	40991933	0.9924
Putao	40539228	5860847192	14.7009	40956852	0.9905
Renong2	39982602	5778767420	14.495	40064839	0.9837
G	40111780	5796874186	14.5404	40388729	0.989
Guire23	44815114	6492370759	16.285	45143906	0.9893
B5	58141710	8423368423	21.1285	58409985	0.9869
B6	52855242	7657770343	19.2082	53255041	0.9892
C	57845258	8382152394	21.0252	58296045	0.9884
Putao	51477610	7457350460	18.7055	51858513	0.989
Renong2	42218584	6105109341	15.3136	42568666	0.9895
G	40163278	5807863419	14.568	40464509	0.9903
1030	53838526	7785767657	19.5292	52092796	0.9499
Neelun	40211052	5814045122	14.5835	40289430	0.9848
Kent	40344628	5834748222	14.6354	40469707	0.9871
RedKeitt	45594972	6594313016	16.5407	45938271	0.9915
Baiyu	46575506	6734401099	16.8921	47006259	0.991
Huangxin	49386514	7155491518	17.9483	49735542	0.9889
Xinshiji	42462712	6141901147	15.4059	42736732	0.9886
BurmaRed	39882468	5767335480	14.4663	40137538	0.99
Mexico	40265502	5823079713	14.6062	40449180	0.9882
Carabao	63784654	9240980340	23.1794	64245949	0.9883
NamKlangWan	47651226	6904179506	17.3179	47875767	0.9866
Ono	50024562	7235425539	18.1488	50350832	0.9882
Taitai	43782122	6341672299	15.907	44113210	0.9889
RedApple	60998874	8835349885	22.1619	61237075	0.9871
Guire108	47958210	6949047837	17.4305	47979394	0.9818
Guire71	46621242	6753013821	16.9387	46451833	0.9784
Dominica	40317532	5841105862	14.6514	40237442	0.9813
Guire3	50369820	7298548841	18.3071	50555109	0.9854
Xiaoyingzui	48800128	7070141116	17.7342	49187930	0.9899
Guiyu30	54932460	7959017608	19.9638	55331320	0.9882
Chuanmang	51691470	7488169461	18.7828	51708461	0.9819
KRS	43020936	6223275201	15.61	43231426	0.9886
Qiuhong	54056294	7832327361	19.646	54483496	0.989
Burma8	47534356	6887423291	17.2759	47724502	0.985
Hongguifei	40295434	5827038548	14.6161	40637210	0.9908
RedIvory	45288574	6548844417	16.4266	45587030	0.988
BrazilRed	41419776	5989845146	15.0245	41831688	0.9925
Datou	40905466	5915856352	14.8389	41285850	0.9924
Xsbnxiaoxiangya	48775290	7053591173	17.6927	49209155	0.9909
Fengshunwuhe	39969786	5781064140	14.5008	39745249	0.9756
Palayingda	39865074	5762947804	14.4553	40221421	0.9898
Liuzhou	54539300	7887152673	19.7835	54791479	0.9873
Hainanhongyu	42244912	6107535215	15.3197	42638122	0.9911
Shuiyingda	40522166	5859430286	14.6973	40344582	0.9771
Mashuai	40815604	5899702771	14.7984	41224130	0.9906
Yuwen6	54485184	7894082481	19.8009	54476470	0.9823
Mengdi1	45689784	6609272043	16.5782	46098666	0.9912
Dari	39958670	5777414137	14.4916	40178102	0.9873
Cuiyun	44982500	6504077461	16.3143	45333382	0.9917
Shanlin	40369760	5839444467	14.6472	40665588	0.991
Jinbaihua	40775526	5897920192	14.7939	41132411	0.9901
Chenpixiang	40220000	5812763236	14.5803	40500485	0.99
AnningHong	45369136	6561493434	16.4584	45636726	0.9863
Xinhong2	40147194	5806244581	14.5639	40317408	0.9874
Nverhong	39997896	5783114207	14.5059	40373323	0.9913
Jinxing	39890322	5769054308	14.4707	40252460	0.9927
Longxiang	40178506	5810806317	14.5754	40562449	0.991
YuanjiangIvory	40130704	5803146395	14.5562	40447748	0.9908
Keitt	42060024	6083207961	15.2587	42293060	0.9885
M.himalis J.Y. Liang	40554802	5866063534	14.714	40899591	0.9898
VietnamQing	40462804	5850366138	14.6746	40529944	0.9834
Xiamao	39916756	5771751205	14.4774	40222821	0.9909
Fenhuang	40228808	5815708707	14.5877	40496578	0.9874
Marya	42608044	6162974382	15.4587	42411359	0.9774
Yanzhi	40675686	5880819861	14.751	41003209	0.991
Ruihua1	40046450	5791896387	14.528	40394126	0.9913
Ruihua3	40678952	5882443230	14.7551	40846496	0.9875
Yiwenda	52746036	7626973831	19.1309	53037429	0.9879
Haden	55798986	8072051761	20.2473	55995639	0.9858
M. persiciformis Wu & Ming 2	64822938	9392004488	23.5582	65313631	0.9851
Gedong	41125640	5948217734	14.9201	41034875	0.9799
Goldlippens	45911626	6640741473	16.6571	46098784	0.9864
Carrie	44002416	6364222966	15.9635	44295530	0.9884
Aamo	47318994	6832266220	17.1375	47921603	0.9869
Bianliang2	42362278	6126135196	15.3663	42395714	0.9819
Xianluo	44906338	6493907072	16.2888	45214992	0.9858
Fu3	46275428	6677934559	16.7504	46984183	0.9901
Lingshui	59664174	8619363703	21.6202	60584195	0.9894
America	45629348	6591985549	16.5348	46162748	0.9847
Shanyezihua	47152144	6812708008	17.0885	47803335	0.9887
India2	47931256	6922576021	17.3641	48548252	0.9879
Indonesia2	40097254	5777583011	14.492	40572303	0.9929
Shengdelong	52695260	7607390993	19.0818	52788055	0.9838
Cubasankeli	40013432	5778714343	14.4949	40262322	0.9856
R2	40394378	5832364519	14.6295	40748026	0.9901
Panyu2	41704372	6039223286	15.1483	41013889	0.9668
mean	4.52065e+07	6.5345e+09	16.3906	4.55035e+07	0.988068
min	34137344	4911457015	12.3195	34434064	0.9499
max	69991204	10141379571	25.4379	70368874	0.993

## Sheet: Table S3
Table S3. Quantitative statistics of SNPs in each chromosome.
Chromosome	Length	Variants
1	32427968	1131934
2	24282623	813090
3	24088540	800218
4	22582200	739252
5	22550479	669657
6	21178248	704297
7	21024170	681919
8	20567657	695186
9	19241817	643132
10	18421447	590418
11	17111502	550850
12	16753779	602126
13	15383539	519902
14	15063237	511091
15	14954102	492278
16	14889658	510902
17	14009301	535627
18	13878287	453190
19	13515062	443565
20	13326230	486434
total	375249846	12575068

## Sheet: Table S4
Table S4. Quantitative statistics of SNPs in each annotated category.
		Type	Count	Percent
		intergenic_region	9685306	0.384165
geneic region		downstream_gene_variant (5K bases downstream of transcript)	6116625	0.242614
		upstream_gene_variant (5K bases upstream of transcript)	6453044	0.255958
	exon	synonymous_variant	357133	0.0141656
		missense_variant	514168	0.0203943
		initiator_codon_variant	147	5.83e-06
		start_lost	1332	5.283e-05
		stop_gained	14066	0.00055792
		stop_lost	1446	5.736e-05
		stop_retained_variant	829	3.288e-05
	intron	intron_variant	2000952	0.0793672
		splice_acceptor_variant	3050	0.00012098
		splice_donor_variant	2725	0.00010809
		splice_region_variant	60494	0.00239948

## Sheet: Table S5
Table S5. Statistic analysis of flowering capabiltiy, fruit weight and aromatic compounds in two consecutive years.
	2020	2021	2020															2021
Accessions	Fruit weight (g)	Fruit weight (g)	1R-α-Pinene	β-Myrcene	3-Carene	(+)-2-Carene	M-Cymene	D-limonene	β-Ocimene	Terpinolene	Benzene, 1-methyl-4-(1-methylethenyl)-	1-Nonanal	Neo-Alloocimene	Decyl aldehyde	Caryophyllene	Humulene	α-selinene	1R-α-Pinene	β-Myrcene	3-Carene	(+)-2-Carene	M-Cymene	D-limonene	β-Ocimene	Terpinolene	Benzene, 1-methyl-4-(1-methylethenyl)-	1-Nonanal	Neo-Alloocimene	Decyl aldehyde	Caryophyllene	Humulene	α-selinene	Flowering capability
Indonesia2	229.687	291.063	0	0	0	0	0	0	15387799	0	9.56024e+06	0	1.63293e+07	0	0	0	12301862	0	0	1.22185e+07	0	0	0	2.0156e+08	6.38183e+06	16232675	0	4.92515e+07	0	0	0	3.12978e+07	0
Shengdelong	276.845	453.397	0	1.89601e+07	719494	0	1309908	0	0	1.45381e+06	3551828	690414	0	977896	890929	0	0	0	8.76725e+06	1156219	0	1527249	0	0	447478	1004992	824936	505397	1091102	552415	0	0	0
Okrong	394.616	439.315	0	0	1267879	0	0	0	0	0	0	0	0	0	2955152	1.54124e+06	0	2.02663e+06	1.72334e+07	1.20204e+07	0	2746584	2.89395e+06	7.08978e+06	4856782	5931487	9950653	4506652	4093667	25656677	10114251	0	0
Saigong	286.684	285.272	0	0	3.39778e+06	1135637	7.93329e+06	0	0	1.69965e+07	4337027	1904151	0	0	482865	0	4774560	636241	1.23651e+06	0	3787970	2.76872e+07	1987350	0	68001809	9191927	6220702	0	1184525	1.5237e+06	0	12175757	0
ThailandShengshi	376.776	330.013	0	0	672678	0	0	0	513842	0	0	0	0	0	0	0	0	0	0	2.66271e+06	0	0	0	0	9488517	0	0	0	0	0	0	0	0
Lian	335.545	328.1	0	0	0	0	0	0	27322826	0	0	3559925	0	2.44962e+06	0	0	0	2.13492e+06	2.40513e+06	7685021	0	6962885	2418235	164486392	3.59974e+06	5.40351e+06	4214005	1.86071e+07	1647544	2.16865e+06	2036335	1737861	2
Banana2	242.128	212.755	0	469465	1.65454e+06	900229	1430659	0	0	32776782	4271504	1062849	0	0	0	0	0	0	0	1.12587e+08	5.67e+06	2.41204e+07	0	0	6.31111e+07	1.86245e+07	4329934	0	1615979	7.52836e+06	0	1.44788e+07	0
Duopei	219.075	119.727	0	0	0	0	0	0	0	0	0	0	0	0	0	0	0	0	0	2583602	0	2238659	1400425	0	23649439	1.06464e+07	1.8666e+06	4299607	1102921	0	0	5804168	0
412	346.673	401.5	0	0	653156	0	1.7668e+07	0	0	5.25657e+06	11568405	830586	0	0	0	0	7617570	0	2276709	1.49986e+07	0	6677284	1.16479e+07	5079258	2.8273e+08	1.84152e+07	0	0	0	1380678	0	1.06931e+07	0
Yuemang	114.138	NA	10	0	0	0	0	0	0	0	0	0	0	0	0	0	0	0	0	0	0	0	0	0	0	0	0	0	0	0	0	0	0
Langra	196.209	234.506	0	3538298	9486092	5163637	20611081	6649193	0	1.65417e+08	22717968	0	0	0	5.09248e+06	5.38143e+06	0	1591178	1.26856e+07	3.64388e+07	21689527	1.89408e+07	17562358	0	6.73795e+08	25481414	0	0	0	10998451	7687030	0	0
Macheso	302.618	353.386	0	0	0	0	586784	0	0	357679	1528743	0	0	0	0	0	0	7.27583e+07	2898817	1741161	0	0	5762277	7.95723e+06	1366191	4402461	0	4.29045e+06	0	1.29247e+07	8190319	0	0
Chocanon	332.348	282.972	0	0	683027	0	364629	0	0	4347668	1.41797e+06	0	0	0	0	0	0	0	0	2064225	2183552	1.39435e+07	0	0	2.09755e+07	1.27593e+07	0	0	850248	0	0	3592138	2
NamDocMai4	488.1	959.372	0	0	0	0	0	0	0	0	0	0	0	178271	1558095	892932	0	0	0	0	0	0	0	0	0	0	0	0	0	0	0	0	2
Kyosavoy	348.711	348.711	0	1269158	2694792	0	0	0	0	287517	0	0	0	867066	0	0	0	0	0	0	0	0	0	0	0	0	0	0	0	0	0	0	0
M.odorata Griff	301.518	229.12	862082	10878898	0	0	0	0	0	0	0	0	0	0	0	0	0	0	0	0	0	0	0	0	0	0	0	0	0	0	0	0	0
Bambarrow	463.844	536.57	0	0	0	0	256273	0	0	663204	574240	0	0	0	0	0	0	0	17077603	54618244	42777679	68817076	48645687	0	8.27167e+08	52267859	7036995	0	0	2.161e+07	13833773	0	0
ThailandGreen	204.717	246.586	0	2935264	7309670	5292271	2.77969e+07	0	0	84374500	28019841	0	0	0	2777799	2792082	0	0	0	6.52433e+06	7440512	61924475	0	0	1.29964e+08	4.35398e+07	0	0	2052494	2.39188e+06	0	923024	0
Liuzhou	697.36	579.46	0	0	49525930	0	1592113	10072940	0	4.3502e+06	1463653	8.39941e+06	0	1759673	1.53892e+06	0	11214619	0	1331924	3.79093e+07	0	1694727	3619505	0	2.15009e+06	307711	0	0	0	969212	0	5.12767e+06	0
Arurnunvs	647.685	813.683	0	202741993	9743813	0	0	0	1.92421e+07	10745104	8864194	10933021	27138737	8013946	26537368	1.74907e+07	0	0	1.93469e+08	5459379	0	4.24409e+06	0	6.99443e+06	2556975	1.04241e+07	3325362	12967324	1532459	13844293	8600404	6458062	0
ThailandRed	276.029	437.53	0	48349660	0	0	0	0	2363385	2384945	0	7995503	0	6791659	32114285	2.45278e+07	0	0	4.57999e+07	1.06095e+07	0	5761938	6855129	0	4.93834e+06	11827506	12470831	1483006	9941341	8.31699e+06	6.10983e+06	3.71873e+06	0
NamDocMai	401.086	324.696	0	0	1047493	0	0	0	0	3294533	2766011	7301380	0	5504443	12532234	7485790	0	0	0	0	0	0	0	0	0	0	0	0	0	0	0	0	2
Dabaiyu	485.8	376.8	0	12871594	2.50352e+07	0	22649502	25375737	1928632	705713580	94299498	0	0	6284379	3.52443e+06	3.82113e+06	0	7915242	19665731	132990257	106129377	139589211	1.59772e+08	9577061	1784266379	0	17808056	0	0	1.45311e+07	17869929	0	0
Wacheng	402.859	517.143	210203	814787	160476	0	0	0	446539	89198	0	231906	126614	0	0	0	153020	0	28305336	15359959	0	1.12943e+07	0	0	7612228	3.05178e+07	7206148	9.13532e+06	5179899	2768784	0	9435430	0
Hongwacheng	351.219	301.083	0	0	3.25255e+06	0	0	487556	0	627685	0	969687	0	422278	0	0	0	1.13657e+06	0	3705947	1057176	1.42074e+07	0	0	17496234	1.85164e+07	5543003	2243229	2603862	2477557	2809582	0	0
BurmaRed	550.038	331.75	0	0	81265483	0	1.84985e+06	6827854	0	7.42101e+06	3.97129e+06	0	0	0	1.04802e+07	7.55569e+06	0	1.47587e+07	98970417	76506742	0	0	0	630173037	41014981	0	8.64768e+06	1094744780	2.91809e+06	152200397	8.94887e+07	6032947	0
Carabao	204.73	283.186	0	0	7495773	0	8.53006e+06	1266490	972267	4.58647e+07	1.45494e+07	0	0	5167750	0	0	0	6.49948e+06	3.18635e+07	9.96507e+07	5.99342e+07	6.41657e+07	7.82626e+07	16250115	1207193221	54069030	8.25375e+06	0	5246202	0	0	24136288	1
NamKlangWan	332.565	254.295	0	0	0	0	0	0	5.33662e+06	0	11353415	0	2.59818e+07	4482824	2652183	2947407	0	0	7469374	1.07588e+07	4142868	33624185	0	1.81248e+07	1.80764e+07	90591189	10701340	23052378	4360250	6.40899e+06	6.38965e+06	8357460	0
Xiaoyingzui	308.987	303.599	1.12404e+07	1.20774e+07	22309830	14240102	18612604	0	0	3.64955e+08	52122664	0	0	0	4.65889e+07	31017109	0	2.12051e+08	1.17962e+08	2.18034e+08	177198060	3.0856e+08	2.45868e+08	1.72629e+07	2370135085	234200994	1.76327e+07	9923902	5329435	266475514	149465474	20859514	0
Burma8	245.567	280.05	0	0	0	0	0	0	215365724	2.64965e+06	0	0	20311678	0	1780164	0	0	16330099	12457251	6555979	0	0	0	5.01826e+09	0	28438248	6058134	114666326	0	18946167	1.10483e+07	18355771	0
Palayingda	377.523	288.786	0	0	0	0	1477152	0	4.98285e+07	840494	5.51814e+06	1263648	6128489	0	0	0	0	1822994	1593100	1.46939e+06	0	12988913	0	3.31736e+08	21008019	21452547	3369200	5.40937e+07	1461265	1373517	1304675	1.34693e+06	0
Hainanhongyu	276.732	329.167	0	0	365754	0	0	0	0	3.90487e+06	1263958	1170558	0	0	944629	349091	0	9699054	9084792	38670369	26107243	36833304	19559063	4322268	379840468	1.01739e+08	0	6613921	0	65842590	46464132	0	0
Shuiyingda	629.012	485.967	548017	0	899604	332288	657323	0	713798	9.68904e+06	1.74901e+06	0	0	0	0	0	0	7.15277e+07	39825995	1.0767e+08	8.62328e+07	1.45338e+08	1.52262e+08	169295453	9.20098e+08	1.79565e+08	7.15427e+07	67567207	5083299	2.14164e+07	13370238	1.80082e+07	0
Jinbaihua	390.871	380.967	0	0	0	0	0	0	0	1333866	2762860	559344	4.57504e+06	0	1736312	1332407	3768757	0	0	3856069	0	0	6.08013e+06	1.96365e+06	1.51887e+07	4799283	0	6293169	3636111	1.64006e+07	14872162	0	0
VietnamQing	NA	NA	NA	NA	NA	NA	NA	NA	NA	NA	NA	NA	NA	NA	NA	NA	NA	NA	NA	NA	NA	NA	NA	NA	NA	NA	NA	NA	NA	NA	NA	NA	0
Deshehari	210.591	261.308	0	0	2.09726e+06	0	0	3.51459e+07	0	570822	2076311	626762	0	426874	1349342	1640198	0	0	0	7.98211e+06	0	1464485	27310194	0	1021601	17496450	2.22825e+06	0	946862	2060229	0	0	1
Lilley	271.054	292.175	0	0	5498591	0	1450492	0	0	1.0247e+07	1.39271e+06	0	0	0	0	0	0	0	6.77638e+06	4.59965e+07	6329972	1.35515e+07	10434137	9596936	1.18417e+08	1.8112e+07	9.06944e+06	3.50116e+06	5036924	1495318	0	4510676	0
BambayGreen	318.883	304.583	0	28314022	0	0	1253121	0	0	0	10372992	9020118	0	2455504	609513	0	0	0	0	0	0	0	0	0	0	0	0	0	0	0	0	0	0
Wuyichang	216.962	239.15	0	0	1895342	0	1245221	0	9.18626e+06	886084	3887137	0	5.4556e+06	0	442870	0	0	0	0	0	0	0	0	0	0	0	0	0	0	0	0	0	0
Longjingda	1364.51	1703.33	341683	4602374	0	0	1071932	0	0	354755	2073607	1809197	0	632769	0	0	0	0	0	0	0	0	0	0	0	0	0	0	0	0	0	0	0
Alphonso	390	NA	0	0	3.66729e+06	0	12779252	3192337	356176	4.94138e+07	3.88877e+06	0	0	0	0	0	4.79243e+06	0	7868876	28258306	20504404	63448706	16228402	6.13927e+06	535048573	85892118	0	9090526	0	0	0	4.4537e+07	1
Magowar	496.123	689.933	0	0	0	0	0	0	0	0	0	0	0	0	0	0	0	0	31148496	1.97335e+07	0	7.58201e+06	9543313	2.59644e+07	1.07294e+07	15362845	23461220	22377013	16509598	2484934	4156206	0	1
Malika	578.394	611.215	0	0	0	0	0	2.53893e+07	0	9938967	0	5919889	0	0	13657890	10198294	0	0	14971374	8034387	0	0	147037819	0	9748727	41764697	8791833	19497205	0	2.10826e+06	2996388	4569567	0
Neelun	217.345	168.783	0	7738433	0	0	0	0	0	140980	0	224034	0	0	588234	357310	0	1.15786e+08	1.02483e+09	6065772	3478925	6516742	21037972	8.44283e+06	4556987	5386835	5024423	2.93678e+06	3267094	72656812	4.19049e+07	4785430	0
India2	NA	163.65	0	0	0	0	0	0	0	0	0	0	0	0	0	0	0	1.82507e+08	1279829264	4.23363e+06	12766070	3.90765e+07	85865907	17928230	6346542	16048742	2728694	3915027	1452824	1.40869e+08	76636949	50707948	NA
Mantanor	471.793	NA	0	0	0	0	0	0	0	0	0	0	0	0	0	0	0	0	0	0	0	0	0	0	0	0	0	0	0	0	0	0	0
Hong8	651.35	464.637	0	240679	14762556	0	1.01958e+07	0	4837210	21256442	6.39645e+06	10248901	517315	1221641	0	0	0	0	785360	5.07476e+06	1765717	2680919	0	0	19362833	3516512	1778378	0	1290021	1.8234e+06	932901	0	0
Tommy	404.902	437.015	0	0	0	0	1269786	402162	0	0	3.81437e+06	2107556	0	0	666876	717430	0	0	955761	5.68927e+06	0	0	1.02512e+06	0	501386	0	0	0	0	0	0	0	0
Gleen	471.082	441.084	0	0	7371352	860395	6.08625e+06	0	0	7.71713e+06	653306	1696835	0	674285	1799274	856628	0	0	0	33164587	0	9760123	1515927	4838237	3857599	1.02473e+07	2128418	9.90973e+06	979891	7.7393e+06	4131009	0	0
Haden	404.488	364.487	0	0	9371510	0	0	2413149	0	954294	0	2423228	0	2013911	742657	0	0	0	1567626	4.97892e+07	0	5.31556e+06	7932430	0	3392108	0	1130370	0	0	3452037	4087615	0	0
Irwin	279.363	457.075	0	0	0	0	0	0	0	591766	0	361426	0	756608	0	0	0	0	0	0	0	0	0	0	0	0	0	0	0	0	0	0	2
Vandyke	336.458	369.865	0	0	0	0	0	0	0	0	0	0	0	0	0	0	0	0	11197203	270717559	5963122	0	3.90716e+07	0	23243787	1.30793e+07	0	0	0	8.61991e+06	6.29027e+06	4650658	0
Apple	490.021	NA	0	17903163	0	0	0	0	0	0	5876371	2.41467e+06	0	2068136	10812794	6717540	0	0	0	0	0	0	0	0	0	0	0	0	0	0	0	0	2
Strawberry	599.786	398.176	0	0	0	0	0	0	0	0	0	0	0	0	0	0	0	1.29077e+06	8.72269e+06	179894205	0	2149646	16249602	1244923	1.25366e+07	5994948	0	0	0	6.92143e+06	5485529	0	0
Herman	449.07	632.887	0	0	4.34002e+06	0	897268	0	0	799433	1854766	2188923	0	711734	0	0	308851	0	17252821	2.79726e+08	0	18563739	2.43483e+07	0	6535170	1789752	18402390	0	0	6226090	8931313	0	0
Duncan	685.378	685.378	0	2493485	25866479	4.72912e+06	7.16426e+06	6812733	1032641	113076357	6.87508e+06	0	0	0	777229	621544	0	0	7.03538e+06	6.38364e+07	0	49021761	0	0	1.08484e+08	1.77683e+07	0	0	0	1.44025e+06	1237426	0	0
Goldlippens	553.899	NA	0	0	586040	0	0	0	0	0	0	0	0	0	0	0	0	0	0	0	0	0	0	0	0	0	0	0	0	0	0	0	0
Beverly	515.274	490.945	0	0	20646667	0	0	2499594	0	1.98972e+06	0	686199	0	623942	2144925	1345864	0	0	0	0	0	0	0	0	0	0	0	0	0	0	0	0	0
Ford	675.602	564.935	0	0	0	0	1275703	0	0	0	0	0	0	0	0	0	75568	0	6103613	3.57355e+07	0	856520	5165363	0	4.53257e+06	9395735	0	0	0	1.41522e+07	1.0448e+07	2947424	0
Eldon	559.587	738.35	0	0	1509788	0	0	3997515	0	763283	0	1923603	0	1420823	0	0	0	0	2314373	67657566	0	1633661	4.15279e+06	856821	4981898	1150686	0	668143	0	978584	806716	3.98606e+06	0
Webber	680.171	603.115	0	0	2682205	0	1192284	0	0	515644	0	2.1879e+06	0	666470	0	0	0	0	0	17795655	0	0	1535813	0	796220	0	0	0	0	0	0	0	0
Anderson	942.222	1203.33	0	0	4.17774e+06	0	1250728	0	0	0	3400766	1636819	0	567282	0	0	0	0	0	0	0	0	0	0	0	0	0	0	0	0	0	0	0
Lippens	355.026	606.217	0	0	8.92444e+06	0	6.52853e+06	0	0	0	0	0	0	0	0	0	0	0	761901	5.4403e+06	0	392234	0	0	508490	629459	278354	654411	339910	432217	285520	0	0
Sensation	296.253	327.876	0	2418827	1.95499e+07	0	3878373	3581651	0	1.89715e+06	0	3863230	0	1912512	0	0	0	0	0	0	0	0	0	0	0	0	0	0	0	0	0	0	0
Springfels	307.616	318.892	0	0	324572	0	2429825	0	0	433514	7172574	0	0	0	0	0	0	0	0	0	0	0	0	0	0	0	0	0	0	0	0	0	0
Ruby	197.862	165.678	0	0	1114654	0	1637957	0	0	0	8047225	0	5168372	1.93756e+06	1.1059e+06	1367671	3983485	0	0	0	0	0	0	0	0	0	0	0	0	0	0	0	0
Simmond	417.637	403.283	0	0	2.40294e+06	0	1536575	0	0	527094	3537575	1215624	0	0	0	0	0	0	3953291	26675239	0	0	5.52026e+06	0	7181626	6097715	0	0	0	1.88153e+06	1128114	0	0
SandershaSdg	605.896	578.57	0	0	18268056	0	8145386	1264375	0	2.08641e+06	6571387	0	0	0	2242395	2549546	4658817	0	0	0	0	0	0	0	8.82058e+06	0	0	0	0	0	0	0	0
Miamilate	517.994	715.967	0	0	0	0	0	0	0	0	0	0	0	0	2.78715e+06	5885855	0	0	0	0	0	0	0	0	0	0	0	0	0	0	0	0	0
Pillsbury	449.493	NA	0	0	0	0	12199270	0	0	1835456	5362062	0	0	2209483	0	0	0	0	0	0	0	0	0	0	0	0	0	0	0	0	0	0	0
Baileys	399.908	466.755	0	0	553456	0	0	0	0	216175	0	0	0	0	0	0	0	1378312	6287555	6.358e+07	0	6.46014e+06	9.44252e+06	3597184	0	17509181	3.69052e+06	0	2.04012e+06	4.46235e+06	3.22107e+06	3006622	0
Ono	191.866	197.29	0	0	0	0	237161	0	0	247027	990886	0	0	782843	973992	984418	935792	3322987	6151942	371984192	12391163	1.10047e+07	3.97358e+07	4945579	4.81093e+07	1.31291e+07	1.77159e+07	0	1.1693e+07	37539719	21109046	18956146	0
Vanlencia pride	700.888	776.63	0	0	776910	0	159895	0	0	234197	842970	0	0	0	0	0	0	6.81434e+06	5.98746e+06	1.00041e+08	0	4.41962e+06	9182466	0	6.1362e+06	2472624	5221342	0	3086031	2735945	2362460	2433542	0
Zaojin	381.222	478.85	0	0	158155306	1394255	1740903	8389547	0	8875390	0	0	0	0	3122709	1354112	0	0	0	0	0	0	0	0	0	0	0	0	0	0	0	0	0
Royalspecial	293.16	317.383	386887	0	5.65512e+06	0	7467188	0	484033	8248235	5398690	2288066	0	743048	534427	0	6.91512e+06	0	0	0	0	0	0	0	0	0	0	0	0	0	0	0	0
Zill	416.032	348.232	0	0	94962544	0	0	7275171	2668856	9913984	0	24809162	5953601	5807765	0	0	0	0	0	0	0	0	0	0	0	0	0	0	0	0	0	0	0
Zillate	873.414	733.429	0	0	37768562	0	0	2178367	0	2942500	0	9913620	0	5.2581e+06	2074592	1899291	0	0	0	8486480	0	1.60789e+07	1173819	0	888009	44868420	3.91096e+06	2903109	1.67205e+06	0	0	0	0
Kent	578.349	460.083	0	0	3720368	0	0	273049	179197	425942	0	511532	0	272121	858538	968905	0	3373581	1.30508e+07	63435827	0	5660493	1.0641e+07	2500500	1.12874e+07	1.20158e+07	6.89457e+06	2.6204e+06	3525957	6.39249e+06	6395680	0	0
Dominica	351.96	NA	0	0	0	0	0	0	0	6124468	3640633	7252876	0	4797976	47314350	31647838	5190249	0	0	0	0	0	0	0	0	0	0	0	0	0	0	0	NA
Shanlin	479.614	486.517	0	0	9.70379e+06	0	5.14699e+06	0	0	1.04718e+06	7001158	559442	1228441	1350681	0	0	0	0	0	5.66726e+07	0	7177949	3276524	0	6265114	21567334	17348930	7581658	4.79877e+06	2.50473e+06	4631717	2205440	0
Keitt	795.875	687.45	0	0	0	0	0	0	0	0	0	0	0	0	0	0	0	0	0	0	0	0	0	0	0	0	0	0	0	0	0	0	2
Carrie	NA	NA	0	0	898334	0	3756164	698846	1655248	1499842	4.69583e+06	956761	11216539	515865	4773458	3.62645e+06	10727893	0	0	0	0	0	0	0	0	0	0	0	0	0	0	0	0
Choke	376.641	237.582	0	0	215990	0	689875	0	0	272177	0	0	0	0	0	0	0	0	690224	2469407	1245249	1950879	2088439	0	3.05997e+07	2887880	1817625	0	0	0	0	829155	2
RedKeitt	393.002	788.967	0	1195632	41713699	0	0	0	0	5.04294e+06	0	2093872	0	704576	2267208	1442794	0	7328428	4.30536e+07	7.29792e+08	0	2.00087e+07	72314743	1.08852e+07	75296997	15832292	17907065	0	8.43946e+06	124263044	91242620	0	0
301	350.28	346.639	0	0	2063422	0	1961366	0	462504	1.09932e+06	1801511	0	0	0	0	0	0	0	0	0	0	0	0	0	0	0	0	0	0	0	0	0	0
Yiwenda	1481.8	1068.47	0	0	5.90715e+06	0	0	0	0	189816	0	700354	0	350514	0	0	437445	0	917066	1.52901e+07	0	648444	2254293	0	1077284	483505	756604	0	0	451707	416912	1378671	0
Yiwen	890.409	NA	0	0	2805160	0	0	0	0	1304560	4056538	1689924	0	3.15931e+06	0	0	0	0	0	0	0	0	0	0	0	0	0	0	0	0	0	0	0
Dongzhen	601.754	498.011	0	461938	5604130	888584	813778	0	415375	17066369	1.07875e+06	759144	0	0	389868	0	963368	0	0	1.37128e+07	0	6254734	2867382	0	2.70556e+07	2.69176e+06	0	0	0	1382252	0	0	0
Xiaojinhuang	519.01	542.989	0	0	0	0	0	0	0	0	0	0	0	0	0	0	0	0	0	5684964	0	4484590	0	0	1561762	5569318	2311354	0	1353121	0	0	0	0
Guifei	503.381	525.577	0	0	917644	0	0	0	0	1288570	518748	1403106	0	547492	0	0	0	955442	0	1.82834e+07	0	22877754	0	838776	66528100	1.26579e+07	3243356	0	1177646	0	0	3.4557e+06	0
Ganhong	851.143	1218.02	0	0	0	0	0	0	0	0	0	0	0	0	0	0	0	0	635004	1.36322e+07	0	343194	1.65044e+06	0	1.173e+06	1138071	566486	0	419288	0	0	0	0
JinHuang	944.937	1067.86	0	0	0	0	0	0	0	0	0	0	0	0	0	0	0	0	0	0	0	0	0	0	0	0	0	0	0	0	0	0	2
Tainong1	312.535	266.562	0	0	889768	0	1392584	0	0	2.15548e+06	2727537	665276	0	0	0	0	0	544949	5683824	13237264	7567628	8574669	0	0	249317472	22661332	0	1814432	0	0	0	0	0
Yiwenqingpi	940.758	1350.21	0	2272633	79192380	0	1583275	4849987	662221	4837321	0	0	0	1648678	929144	0	0	0	2.28836e+06	11945204	0	2.3158e+06	1602834	0	2793613	8035421	4.63125e+06	0	2276861	0	0	1.05302e+06	0
Taiya	NA	583.8	0	0	24178250	0	2.6611e+06	6841561	0	6448149	8.4327e+06	3.55736e+06	0	2546782	0	0	4463826	0	1511581	8948111	0	959253	2711105	0	1.05187e+06	2.18869e+06	0	0	0	0	0	0	0
Xinshiji	367.797	383.8	0	0	2.49872e+07	0	756374	2419876	0	3123884	4014929	13628028	0	5302525	4582905	3887453	0	0	7.20825e+06	5.12134e+07	0	2729539	6.35238e+06	0	4.50042e+06	6.49725e+06	2260241	0	1.46735e+06	1.52826e+06	0	0	0
Yuwen6	958.945	945.65	0	1.69227e+06	3.70764e+07	0	1.65989e+06	3.86362e+06	0	2986074	0	6185895	0	970623	0	0	0	0	0	11208902	0	0	7058456	0	1264212	7328983	0	2579249	993600	0	0	0	0
Jinxing	766.38	497.183	161204	0	2.21732e+07	0	375596	968322	0	1.43768e+06	0	296323	0	0	1.22909e+06	956919	0	3680919	15452348	314304347	20436116	2.07882e+07	2.91833e+07	2508281	2.35539e+07	1.84145e+07	5.05461e+06	3896621	1.79786e+06	29188445	17348766	0	0
Ruihua3	577.466	521.917	0	0	13494059	0	0	0	0	1.10915e+07	0	16242903	0	5.58515e+06	0	0	0	0	1.50774e+06	13802531	1.22624e+06	6460113	2445772	0	4.25631e+07	7.1781e+06	894760	0	651863	811111	0	12668763	0
A2	NA	NA	0	0	0	0	0	0	0	0	0	0	0	0	0	0	0	4.99119e+06	53038913	4.00748e+07	31419250	63657028	40030020	2.86269e+06	6.60731e+08	51982754	1.14152e+07	2221700	4150012	30061710	17306402	54693031	0
A4	NA	NA	NA	NA	NA	NA	NA	NA	NA	NA	NA	NA	NA	NA	NA	NA	NA	NA	NA	NA	NA	NA	NA	NA	NA	NA	NA	NA	NA	NA	NA	NA	0
A6	NA	NA	NA	NA	NA	NA	NA	NA	NA	NA	NA	NA	NA	NA	NA	NA	NA	NA	NA	NA	NA	NA	NA	NA	NA	NA	NA	NA	NA	NA	NA	NA	0
B1	NA	NA	NA	NA	NA	NA	NA	NA	NA	NA	NA	NA	NA	NA	NA	NA	NA	NA	NA	NA	NA	NA	NA	NA	NA	NA	NA	NA	NA	NA	NA	NA	0
B2	NA	NA	0	0	0	0	0	0	0	0	0	0	0	0	0	0	0	0	722832	3.66117e+06	696318	1391063	1.15925e+06	0	1.66912e+07	1182047	803471	673581	0	0	0	0	0
B4	NA	NA	0	0	0	0	0	0	0	0	0	0	0	0	0	0	0	0	0	11739848	6341434	11674336	11062625	0	1.32945e+08	14701564	0	0	0	2612077	2.30986e+06	0	0
B6	NA	NA	NA	NA	NA	NA	NA	NA	NA	NA	NA	NA	NA	NA	NA	NA	NA	NA	NA	NA	NA	NA	NA	NA	NA	NA	NA	NA	NA	NA	NA	NA	0
Hongjinlong	NA	NA	0	0	3565071	0	4291774	0	0	1045954	8172030	0	2827598	0	0	0	0	0	0	0	0	0	0	0	0	0	0	0	0	0	0	0	0
R2	NA	NA	0	0	0	2448160	19971545	0	0	6.28953e+07	23599054	2.18927e+06	0	1.10738e+06	0	0	747232	0	0	0	0	0	0	0	0	0	0	0	0	0	0	0	0
G	NA	NA	NA	NA	NA	NA	NA	NA	NA	NA	NA	NA	NA	NA	NA	NA	NA	NA	NA	NA	NA	NA	NA	NA	NA	NA	NA	NA	NA	NA	NA	NA	0
A1	NA	NA	0	0	0	0	0	0	0	0	0	0	0	0	0	0	0	0	0	0	0	0	0	0	0	0	0	0	0	0	0	0	0
A3	NA	NA	0	0	0	0	0	0	0	0	0	0	0	0	0	0	0	0	3.43039e+06	1.62608e+07	3694095	1.30699e+07	0	756964	4.40127e+07	1.32842e+07	3497587	0	1.36414e+06	1641576	0	0	0
B5	NA	NA	0	0	0	0	0	0	0	0	0	0	0	0	0	0	0	229052	1.02272e+06	5787963	3686602	16078949	2612124	549941	6.61121e+07	9289354	1935841	993771	950470	0	465559	0	0
Xinhong2	NA	NA	NA	NA	NA	NA	NA	NA	NA	NA	NA	NA	NA	NA	NA	NA	NA	NA	NA	NA	NA	NA	NA	NA	NA	NA	NA	NA	NA	NA	NA	NA	0
Huangxin	461.456	322.317	0	0	4165945	0	3221366	0	0	4.47019e+07	1.54902e+07	5.64566e+06	0	3.07167e+06	1.27141e+07	11392955	0	1856434	3774922	14992294	13421857	4.058e+07	0	0	106727738	21162735	2001855	0	0	6599593	4.17776e+06	2.59619e+07	0
Longyanxiang	397.161	400.969	0	0	51749350	0	1003358	0	0	1268037	0	1433221	0	969199	0	0	454818	0	7.37357e+06	0	1571211	3723259	0	0	551797	23346223	2.02652e+06	1411944	1021576	2032861	0	6.19994e+06	0
Xiaoji	119.93	132.871	0	0	27471749	1.80106e+07	26882543	8253909	1.18146e+07	6.05955e+08	4.94379e+07	38113448	0	8558584	25886865	2.04181e+07	0	8.82116e+06	34015713	64878459	53421627	40746234	87987251	2.08965e+07	1128202436	27321798	10664580	4648921	5297587	25928545	29088086	0	0
Sannian	146.665	181.1	0	0	4844980	2603827	14334628	1730480	2076320	6.40307e+07	21516497	3828064	1547632	2646761	3.89811e+06	3.86479e+06	0	0	3201209	1.33399e+07	2597952	6707627	4069921	1.09471e+07	198903902	24013343	2534073	3118932	0	4.21166e+06	3.08563e+06	0	0
Rumang	334.599	394.26	0	0	0	0	342180	0	4.49506e+06	418558	2838359	0	0	0	0	0	5185547	0	0	0	0	0	0	91784031	7774019	1.59492e+07	0	68848370	0	2244357	0	65878132	0
Tumang	151.754	125.937	0	0	0	0	0	0	0	0	0	0	0	0	0	0	0	0	0	0	0	0	0	0	0	0	0	0	0	0	0	0	0
AnningHong	294.377	315.35	0	0	0	0	0	0	9419771	1469575	2316549	0	8362895	0	0	0	0	0	5466510	0	0	4517865	0	336274548	5184313	11055620	0	2.12975e+07	0	0	0	3.65088e+06	0
Ivory22	306.023	223.019	828308	638803	3.85743e+06	0	6254470	0	0	26526789	7.33836e+06	0	0	0	692774	0	0	7943881	0	6246027	5373755	9433719	0	0	172399711	57453895	0	0	0	1876937	0	14940187	0
Guixiang	475.388	592.506	0	32092814	0	0	0	0	0	0	0	0	0	3631550	0	0	0	0	9901350	8024315	0	6742593	0	0	1992280	32756482	0	0	3095296	0	0	6255736	0
Jinshui	243.223	325.305	0	2656474	13400733	0	13322300	9488724	0	1.99418e+08	2.20331e+07	0	0	3159762	5203175	4480532	0	6358981	122154051	2.18046e+06	0	2750170	3791877	981100	1.69713e+06	6077225	2931917	0	1.62981e+06	5336605	3.90067e+06	0	0
Guirewuming	175.481	197.39	0	0	0	0	0	1498311	7.08167e+07	2494451	2.96939e+06	3430357	2.68541e+06	1591654	1665024	689373	8419719	1.37702e+06	3.63893e+06	2222220	0	6.05271e+06	0	1.09425e+08	0	21222029	5455828	12508268	2260012	1396833	0	8.44318e+06	0
Panyu2	399.36	376.255	0	0	0	0	907022	2.87221e+06	852176	2.22248e+06	1.46009e+06	2590915	838375	1.73381e+06	0	0	1177418	0	0	0	0	0	0	0	0	0	0	0	0	0	0	0	0
Guire278	553.065	NA	0	0	0	0	0	0	2708164	1048318	0	1446049	0	938090	0	0	0	0	0	0	0	0	0	0	0	0	0	0	0	0	0	0	0
Guire82	286.061	NA	0	0	0	0	0	0	2.2998e+06	0	1117476	0	0	1189572	0	0	0	0	0	0	0	0	0	0	0	0	0	0	0	0	0	0	0
Guire7	319.815	NA	0	0	0	0	3310143	0	4491888	1079714	5938560	1.69489e+06	0	0	0	0	0	1.94529e+07	11114887	24431645	0	0	0	8.14867e+08	10592884	1.20928e+07	2.91763e+07	4.64914e+07	32869888	6971838	0	0	0
Guire272	256.969	NA	1.59296e+06	0	1.47815e+06	468453	1791610	3649439	4.3129e+06	18858197	7814596	1296093	1137596	988878	0	0	2402071	2.61603e+07	0	1.51128e+07	0	0	20024572	1141720829	8449510	21779395	45378633	69990825	37720662	1.33549e+07	20428766	0	0
Guire120	272.952	NA	0	0	0	0	5.06669e+06	0	0	3.39534e+06	3.32783e+06	2045025	0	936146	1065873	1.04542e+06	763991	35684090	2.42266e+08	5024671	0	4.35765e+06	6243079	2.08501e+07	4.87432e+06	1.19215e+07	5.70884e+06	42777720	3.83656e+06	31484124	19006713	0	0
Guire265	336.551	NA	811172	0	1.38053e+06	676062	1.86397e+06	0	0	18480104	6297557	1.42212e+06	0	790497	722734	1018950	0	0	0	0	0	0	0	0	0	0	0	0	0	0	0	0	0
Guire23	405.43	NA	154237	0	357501	0	220478	0	0	3.00371e+06	3.55413e+06	564367	0	0	0	0	241118	111948507	66038421	7.60536e+07	5.28661e+07	59724655	69534907	17666987	1.08929e+09	36206686	8.97635e+06	0	3.43743e+06	6634721	3.98243e+06	3.94131e+07	0
Guire14	249.537	NA	1.77385e+06	0	0	0	5591920	0	5.84055e+07	2.21602e+06	18341424	0	1.00762e+07	2413753	1848245	2766212	0	0	0	0	0	0	0	0	0	0	0	0	0	0	0	0	0
Guire282	153.713	NA	0	844731	4.35189e+06	3.15454e+06	6.57342e+06	2784513	1.34594e+07	104861824	2.71751e+07	0	6513883	0	18301123	12601481	0	70930228	7.22448e+07	1.03962e+08	8.07057e+07	1.30321e+08	185715151	128333755	1.76712e+09	44417958	0	14640875	0	114485669	6.80982e+07	19419956	0
Guire60	270.406	NA	1230268	0	2.1408e+06	948585	3575960	0	1750685	3.867e+07	7.07666e+06	0	0	0	1.17354e+06	894030	819065	211305519	146207321	516460145	209096450	2.65259e+08	368223281	3.60009e+07	4.37043e+09	0	2.2925e+07	0	14331723	3.33272e+08	2.05634e+08	0	0
Guire10	582.555	NA	769828	8.8554e+06	2515720	0	0	0	0	0	0	2.89447e+06	1245506	2.8455e+06	0	0	0	3.37879e+06	4752833	9942040	6451911	19885479	0	0	1.00408e+08	3.06944e+07	2299437	3689256	519449	1895058	1074090	19795719	0
RedApple	286.47	385.9	4.06169e+06	5.83561e+06	7.16841e+07	0	2101472	1.10791e+07	0	1.18262e+07	8664193	0	0	0	6.05371e+06	6376387	0	62986863	1.3469e+07	335254375	0	9.05175e+06	29448190	0	2.33526e+07	11851903	5603731	0	4303559	4.80359e+07	24365458	127560970	0
Guire108	738.93	613.695	864566	1.31961e+06	0	0	0	0	6.90622e+06	1.73915e+06	1.7933e+06	2785290	2.79021e+06	0	3564629	3233751	1012224	0	0	0	0	0	0	0	0	0	0	0	0	0	0	0	0
Guire71	661.357	661.357	2023324	0	0	0	0	2956238	7.53069e+06	1786522	9.40408e+06	0	14440638	0	3.02151e+06	2341774	0	3569509	5561238	8.49152e+06	0	1193604	8075938	1.16828e+07	6.16812e+06	11420906	7.74052e+06	1.18571e+07	3653190	2765631	0	0	0
Guire3	310.928	331.313	2383396	1197669	2470255	2.16412e+06	11843468	3163394	4.52596e+06	45422652	5711905	0	838405	0	0	0	0	0	0	0	0	0	0	0	0	0	0	0	0	0	0	0	0
Guiyu30	173.387	230.389	0	0	2718712	0	0	0	0	478824	0	1510485	0	598824	0	0	7564470	7824017	7047553	1.72758e+07	4.5329e+06	4564061	0	31111531	113439905	75084071	0	9.19899e+06	0	4763346	5.31429e+06	0	0
Chuanmang	221.112	177.428	0	0	7.6632e+06	3408791	5.62199e+06	4898361	25915343	130462203	10241677	0	0	0	7665315	5.67673e+06	0	0	0	0	0	0	0	0	0	0	0	0	0	0	0	0	0
Qiuhong	561.677	563.36	2198208	0	6068760	0	877686	0	10182233	0	0	0	1784046	704851	2.24465e+06	1655110	0	0	0	0	0	0	0	0	0	0	1.14088e+06	0	0	605573	518283	8.79467e+06	0
RedIvory	665.996	762.983	0	0	1330770	0	1294359	0	0	11771232	2665412	2347342	0	725374	993862	0	0	1.16122e+07	8712916	1.98878e+07	1.11926e+07	33287541	0	1479707	1.95754e+08	42609800	4.0697e+06	0	2176610	2.09127e+07	1.17778e+07	12749976	0
Datou	353.252	438.317	0	0	0	0	0	0	2.88638e+07	1230172	5195183	0	3343911	776764	3038872	1.92058e+06	0	0	0	0	0	0	0	0	0	0	0	0	0	0	0	0	0
Xsbnxiaoxiangya	161.485	NA	14536799	6985208	15289708	11579692	6501681	25597086	1041204	376745892	31557716	0	0	0	9.07036e+06	6.338e+06	1213606	0	0	0	0	0	0	0	0	0	0	0	0	0	0	0	0
Cuiyun	380.312	467.817	0	0	4095761	0	2988514	0	0	11975319	1.95291e+07	1980037	0	1811405	1981995	1540384	0	5623408	2.26177e+07	6.22222e+07	99476274	163424980	0	38619599	8.11613e+08	1.13018e+08	1.89758e+07	9.96769e+06	3.96546e+06	8.69842e+07	5.45664e+07	3693794	0
Mengdi1	422.85	331.617	0	0	685262	365093	670586	0	358100	8.37261e+06	1.15393e+07	674238	0	482225	739515	627590	0	0	28335938	0	0	8.92726e+06	0	0	146527146	101604747	0	8325284	0	6.1157e+06	7.43016e+06	0	0
Chenpixiang	414.083	363.883	0	0	0	0	2905625	2599897	0	827091	2822918	0	0	0	1980644	1274457	0	93089203	2.62644e+07	7.81477e+06	0	5.80312e+06	885117004	9.97722e+06	6.03982e+06	13594398	1.44117e+07	8221444	18611614	1.57105e+08	1.00536e+08	20164515	0
YuanjiangIvory	NA	448.4	0	0	0	0	0	0	0	0	0	0	0	0	0	0	0	0	0	10037768	8143391	101913429	0	7623094	48497515	126785434	0	56563607	3.18821e+06	1.79957e+06	0	5782909	0
Ruihua1	967.105	256.967	0	0	0	0	0	0	602757	353128	0	0	1026366	0	1749258	1370724	1146738	0	1763110	0	0	6015229	0	0	0	15955552	4.19079e+06	1.95869e+06	1.07177e+06	4.60534e+06	3893790	3074481	0
Shanyezihua	NA	209.85	0	0	0	0	0	0	0	0	0	0	0	0	0	0	0	0	4.46448e+06	6.27989e+06	4235344	2580116	0	3084830	1.52424e+08	3.06198e+07	0	4.1841e+06	0	7.27655e+06	8.48264e+06	3045306	NA
C	NA	NA	NA	NA	NA	NA	NA	NA	NA	NA	NA	NA	NA	NA	NA	NA	NA	NA	NA	NA	NA	NA	NA	NA	NA	NA	NA	NA	NA	NA	NA	NA	1
M. persiciformis Wu & Ming 2	NA	NA	0	0	0	0	0	0	0	0	0	0	0	0	0	0	0	0	0	0	0	0	0	0	2.94858e+08	61522781	0	0	0	5.65873e+06	5298973	1.24459e+07	NA
M. persiciformis Wu & Ming 1	NA	NA	0	0	0	0	0	0	1.87452e+07	4.67753e+06	1.23322e+07	8.54652e+06	32836467	0	4.43516e+06	5.47146e+06	0	0	0	0	0	0	0	65401647	8.76334e+06	3.67822e+07	0	3.9867e+07	0	4569588	0	4594532	NA
Xianluo	NA	NA	NA	NA	NA	NA	NA	NA	NA	NA	NA	NA	NA	NA	NA	NA	NA	NA	NA	NA	NA	NA	NA	NA	NA	NA	NA	NA	NA	NA	NA	NA	1
M.himalis J.Y. Liang	NA	NA	0	0	0	0	0	0	0	0	0	0	0	0	0	0	0	0	0	0	0	0	0	0	926955	1.71191e+06	919495	3.36725e+06	0	3464926	2274049	0	NA
Longxiang	NA	NA	NA	NA	NA	NA	NA	NA	NA	NA	NA	NA	NA	NA	NA	NA	NA	NA	NA	NA	NA	NA	NA	NA	NA	NA	NA	NA	NA	NA	NA	NA	0
Spooner	487.544	NA	0	0	2.82443e+06	1.22128e+06	14189988	0	0	5.34285e+07	7258873	2015186	0	632288	846316	1159163	0	0	0	0	5.67e+06	4.42998e+07	4325412	0	0	0	0	0	0	0	0	0	0
KensigtonPride	382.018	408.377	0	0	2177074	1107854	2.16943e+06	1004128	0	3.59913e+07	1.25589e+07	4845529	0	2.30987e+06	3700839	2.35654e+06	0	0	0	0	0	0	0	0	0	0	0	0	0	0	0	0	0
1512	313.901	NA	0	0	0	0	145981	0	0	112371	2311169	0	0	574343	0	0	0	0	0	0	0	0	0	0	0	0	0	0	0	0	0	0	0
Renong1	449.722	518.184	0	0	4671289	0	3239777	0	0	18584180	1.05804e+07	5984687	0	2.57069e+06	0	0	0	0	0	0	0	0	0	0	0	0	0	0	0	0	0	0	0
KRS	466.068	492.036	0	2250047	3.3386e+06	5132793	4.36671e+07	0	1.60131e+06	5.07159e+07	20952838	0	1470172	0	2.06972e+06	2.1456e+06	0	0	0	0	0	0	0	0	0	0	0	0	0	0	0	0	0
R2E2	731.43	731.43	0	0	7060786	0	1.20559e+07	3425034	0	63159387	11176620	2541968	0	0	1693391	0	0	1039764	2083678	9.68181e+06	5635135	33563902	0	9798636	123752618	3.67088e+07	0	5971999	0	921279	0	0	0
063626	331.898	567.992	0	0	719595	0	0	0	0	0	0	0	0	0	1409643	0	0	24263019	0	12346321	0	0	0	0	0	0	0	0	0	9668131	0	0	0
Yuexi1	217.346	178.291	0	0	4.40667e+06	225182	3.0424e+06	483062	0	4568684	3550843	1440901	0	0	0	0	0	0	0	1249888	0	0	0	0	3.92869e+06	608130	0	0	247240	0	0	356833	2
ShishengW	194.789	278.06	0	0	0	0	0	0	0	2814504	0	0	0	0	0	0	0	11793040	69538938	424399305	7.38082e+07	149803006	89191566	0	1458257280	0	0	0	0	60648351	3.61604e+07	0	0
Shisheng	389.251	481.707	0	0	859323	0	0	0	0	325699	0	2981166	0	575580	0	0	0	0	0	0	0	0	0	0	0	0	0	0	0	0	0	0	0
2020W	346.266	354.199	0	0	0	0	2212312	4897089	0	7487772	8.14645e+06	0	0	3047743	1757844	0	0	0	0	0	0	0	0	0	0	0	0	0	0	0	0	0	0
Renong2	NA	253.933	884560	0	0	0	0	0	0	0	0	0	0	0	0	0	0	3.80176e+06	13594032	5.63147e+07	12410456	31192642	0	1.18704e+06	177402841	2.73747e+07	4284787	3308760	1.70997e+06	7.46174e+06	4.85493e+06	2844470	0
Xiamao	NA	NA	NA	NA	NA	NA	NA	NA	NA	NA	NA	NA	NA	NA	NA	NA	NA	NA	NA	NA	NA	NA	NA	NA	NA	NA	NA	NA	NA	NA	NA	NA	1
Haibao	605.699	608.691	0	0	765116	0	786028	0	0	674849	0	503526	0	940409	0	0	0	0	881230	4646884	3666191	5066908	5710035	1847368	7.49796e+07	3850955	0	4235654	0	666829	0	2036925	2
Xingre2	300.077	406.787	0	0	28809322	0	0	0	0	1853033	1770843	0	0	0	0	0	0	10165448	70737913	1.52114e+09	22006462	2.47245e+07	9.50875e+07	5907420	14411821	19144028	8999929	4429965	0	29286877	15632921	0	0
WenchangHongyu	313.709	NA	0	0	0	0	0	0	26709167	0	3323097	3706726	1332224	876912	11406229	8539659	0	0	0	0	0	0	0	0	0	0	0	0	0	0	0	0	0
Lingshui	271.477	270.85	0	0	33875743	0	726882	2.38419e+06	0	2.24562e+06	0	0	0	0	281579	0	4298788	9355692	104740509	1.47407e+09	19417605	41580012	109764086	4196105	122847431	2.81244e+07	3679744	0	2.10731e+06	17587864	8169808	187107964	0
Guinea2	380.496	NA	931239	6.55684e+06	1.29295e+08	2472657	5487219	11976742	0	5.39121e+06	6.4766e+06	2.28338e+06	0	1.76563e+06	9164045	7277173	0	2.84532e+06	1.24292e+07	214640499	0	3.94102e+06	3.03132e+07	1360625	36936961	1.32411e+07	3262392	0	1857426	13222915	9.17732e+06	1.75265e+07	0
AfricaIvory	656.977	661.676	0	0	0	0	0	0	0	0	0	0	0	0	0	0	0	0	0	0	0	0	0	26077962	0	1.32752e+07	0	8600641	0	0	0	6530147	1
Peach	468.681	545.753	0	0	1.5814e+07	0	937431	1493127	0	1240307	0	0	0	0	276944	0	0	0	1.16934e+07	4.78092e+08	0	3.54914e+06	34663474	1614635	22112827	7.46124e+06	3.41111e+06	0	0	2.47397e+07	1.48352e+07	0	0
Guinea1	387.034	342.72	0	0	2.89271e+06	1.36083e+06	3039223	0	0	2.63379e+07	10855773	0	0	0	0	0	0	0	7556984	2.6899e+07	17938408	7.71754e+07	13780939	0	6.10328e+08	9787258	0	0	0	3.22756e+06	2879000	0	2
Cubasankeli	245.653	289.466	8.08671e+06	5293374	1.55852e+07	11725934	9.49762e+06	0	1442608	311923354	0	0	1228952	0	1427862	954294	7956740	1781241	1.39986e+07	3.38041e+07	32891145	185796992	0	3648249	6.12523e+08	8.7033e+07	0	3170039	0	9647986	8936209	8.25009e+07	0
Cuba2	359.774	349.618	0	0	7.05178e+07	0	4257979	2702250	0	5744080	0	16368106	0	5240590	9843413	7353251	0	0	0	2.16998e+06	0	6754330	0	0	4.11725e+06	7994897	0	0	758402	2.30597e+06	3817010	538218	0
Cuba3	481.014	770.409	0	0	4.1717e+06	0	311558	0	0	981572	5964244	3391926	0	2027472	0	0	0	0	0	33681905	0	2.76772e+07	0	0	7.40436e+06	35531697	4085749	0	0	3.10491e+06	4600433	10895039	0
Julie	366.214	426.134	0	0	3133660	0	0	0	0	395232	657376	0	0	0	0	0	0	0	0	3.36295e+06	0	1.06708e+06	0	0	983008	1.43612e+06	0	0	0	0	0	0	0
Mexico	255.878	503.8	0	0	0	0	0	0	2803767	862139	2278693	0	7.80453e+06	0	628526	348264	0	5935294	0	5.81472e+07	0	1.5351e+06	9.02578e+06	0	6221852	9.35748e+06	4838078	1477389	2008806	4595612	4.13961e+06	0	0
BrazilRed	225.548	205.367	1351936	0	7093816	1232096	1466377	1003561	0	23626262	5.70974e+06	0	0	590377	5.47212e+06	3.57026e+06	328041	33080648	22066518	281364493	5.19923e+07	74567230	87340455	8103301	8.4953e+08	150805567	16322850	0	6306582	131765904	7.99091e+07	11534352	0
811	407.769	393.863	0	0	1357905	0	1768617	0	0	2.35925e+07	2797074	2452688	0	1170557	0	0	0	0	2531854	4.53239e+06	6.74897e+06	3.94524e+07	0	0	102571175	2.26189e+07	2353088	0	0	2860093	2394919	4939619	0
131	138.924	117.196	0	0	5129612	0	2164819	0	0	536540	1.87432e+06	0	0	0	0	0	646523	0	0	0	0	0	0	0	0	0	0	0	0	0	0	0	0
Marya	269.954	376.979	0	0	1.68383e+07	0	0	1.02075e+06	743220	977960	866756	0	0	0	2409487	1952425	0	3387962	0	44926318	0	14594619	0	0	4.71899e+06	8819078	0	0	0	7.4586e+06	6.65501e+06	53235078	0
Gedong	272.95	251.056	0	4383098	845406	2925024	417241	9232875	0	5094235	2701896	347019	0	1511307	0	0	8907156	2940179	1.26733e+07	264779608	10275236	0	36118224	0	1.92546e+07	14141037	4200062	1563343	1.3808e+06	666257	0	4.1157e+07	0
Fengshunwuhe	374.242	411.588	0	0	747900	0	0	0	0	6.30338e+06	2834939	0	0	549412	0	0	438137	0	809546	10534282	0	0	0	0	8.92851e+07	2.40079e+07	5397476	0	1374532	1833796	0	11431040	0
Turpentine	217.608	219.325	153862	1644151	2.69877e+07	169725	358532	1551568	0	2.41605e+06	3003142	1065736	0	0	0	0	0	3.38564e+06	17407095	441470980	0	2.97892e+06	3.23395e+07	1.37408e+06	20653049	17431960	3.61307e+06	1.82717e+06	1.84399e+06	11082016	7242985	3297665	0
060260	396.173	389.924	0	0	2173493	0	1794995	2977963	0	451986	5121598	1168696	0	0	0	0	0	0	0	0	0	0	0	0	0	0	0	0	0	0	0	0	0
063227	553.014	608.037	0	0	25899086	0	678020	3.64335e+06	0	3.16609e+06	0	3.15703e+06	0	1.84695e+06	0	0	0	2.47896e+06	10504563	3.91765e+08	0	11359779	116999840	0	3.74026e+07	30574648	0	0	0	4.09713e+06	5997917	0	0
063915	536.071	571.108	0	0	0	0	0	0	0	0	0	0	0	0	0	0	0	3128726	4.62987e+07	0	0	0	1.57859e+06	1290906	0	1914961	1225931	1060537	0	7896376	6416891	3.58219e+06	0
13063	452.809	557.517	0	0	806302	0	2125312	0	0	739518	3.56629e+06	2510046	0	686964	0	0	0	5010602	4593569	7.61073e+06	0	1270897	5.14666e+07	13021103	2616341	1870223	8.09571e+06	1.66646e+06	2999094	2.68992e+06	0	0	0
09x	280.116	239.15	0	0	588671	0	1.53037e+06	0	452942	1353062	0	1024930	0	319677	0	0	0	0	0	0	0	0	0	0	0	0	0	0	0	0	0	0	0
Graham	384.977	458.817	0	3896429	0	0	0	0	0	0	2.70787e+06	2013843	899572	1265809	0	0	0	0	0	0	0	0	0	0	0	0	0	0	0	0	0	0	0
201001	476.091	723.348	0	0	0	0	0	0	0	0	0	0	0	0	0	0	0	0	524516	721482	0	1522899	0	0	360622	2951347	1426980	353869	699062	0	243760	638357	0
Florigon	474.847	339.269	3147499	0	32142678	0	1111492	2.39294e+06	1893807	4774480	0	1.05531e+07	0	4343106	2.48199e+06	2256371	0	9.91877e+06	8.125e+06	1.67344e+08	0	4157585	26719001	0	17106906	8.90986e+06	0	0	0	1.49674e+07	11586192	3.91449e+07	0
1704	417.778	NA	0	0	0	0	0	0	892708	0	0	0	0	0	999336	0	0	0	0	0	0	0	0	0	0	0	0	0	0	0	0	0	0
1514	461.186	417.085	0	0	2288574	0	7187753	0	0	1.67635e+06	666703	1271954	0	0	0	820241	1676104	0	0	0	0	0	0	0	0	0	0	0	0	0	0	0	0
1030	322.511	418.924	0	1443110	0	0	0	0	0	0	0	0	0	0	0	0	0	0	0	546778	0	0	0	0	0	0	0	0	0	0	0	0	0
060503	590.108	656.195	0	0	0	0	0	22248055	0	0	0	4363799	0	1.47455e+06	2814198	2026416	0	898190	0	821286	0	0	2305289	0	0	4900407	1343586	0	0	1470129	1178897	0	0
060123	635.548	574.557	0	0	1592444	0	1110063	0	0	845714	0	2043009	0	581306	0	0	0	155702	1699001	5.81708e+06	0	466150	0	0	486611	1100189	0	1559097	0	0	174848	0	0
Bianliang2	270.906	NA	0	0	5.11476e+06	2329741	8882480	0	0	3.90989e+07	53461318	0	0	6755746	0	0	0	0	0	0	0	0	0	0	0	0	0	0	0	0	0	0	0
GreenIvory	231.242	209.577	0	6996281	1.64486e+07	1.27354e+07	14806308	11694736	0	320790728	1.39604e+07	0	0	7692056	3980068	3318574	0	0	0	0	0	0	0	0	0	0	0	0	0	0	0	0	0
M124	NA	301.017	0	0	0	0	0	0	0	0	0	0	0	0	0	0	0	0	0	0	0	0	0	0	0	0	0	0	0	0	0	0	0
RedIvory2	745.474	821.04	0	0	735948	0	0	0	0	2397656	0	1425747	0	0	0	0	0	0	3008498	10714777	8024903	9096229	9.76992e+06	0	9.09801e+06	8451585	0	0	0	2.20344e+06	0	0	0
Fu1	762.888	1024.08	0	1.73538e+07	0	0	0	1.36576e+06	0	331982	2854239	699256	0	0	984544	307567	0	1.18053e+08	1126950102	1.47474e+07	0	7.95954e+06	23744043	9746024	6751183	9412570	6921642	3.61708e+06	3956231	4542849	2.97306e+06	4089401	0
13165	566.899	654.389	0	1481136	0	0	0	0	30679823	6214184	37105466	0	87248743	0	3546278	2676218	0	0	1086470	1.01299e+07	953224	1.85315e+06	2.55063e+06	0	13831003	1.96959e+06	0	0	0	0	0	1058227	0
SmallIvory	232.144	267.867	0	0	1974524	1120504	1242358	1353870	18422141	24765575	1.64275e+06	0	0	1304637	0	0	0	30260141	73303360	430957378	2.60165e+08	210135045	2.8554e+08	38547278	4.20802e+09	0	24023113	0	0	8.19786e+07	47719955	2.87681e+08	0
Baiyu	334.301	353.383	0	0	3.26399e+06	0	8008483	3237993	0	40055141	1.50195e+07	4475578	0	3331209	1.76819e+07	1.25279e+07	3789828	2547270	0	6015844	0	4258731	0	0	2.4717e+07	11401775	0	0	0	3493224	3518655	0	0
Taitai	261.232	209.072	0	22780980	0	0	1837088	0	2206803	3410868	5300973	9622325	0	2.40637e+06	0	0	1.86092e+06	7781219	90312508	1.08769e+06	0	0	3490487	3.71734e+06	685681	1079680	0	3.08591e+06	0	5.4862e+06	3624956	892000	0
Hongguifei	612.056	782.15	0	0	0	0	3694442	0	0	11198801	9931921	0	0	3.84796e+06	0	0	0	2234646	14266242	1.41403e+07	13087058	87273400	18056970	0	68401101	6.02294e+07	0	6256594	4083912	3.75002e+06	3.09972e+06	1529659	0
Mashuai	368.489	427.283	0	0	0	0	0	0	5.47569e+08	0	2.23408e+07	40855392	49857902	28534110	87998844	53150745	37747095	871277	1163004	2685059	0	8.58118e+06	1402598	202209274	4340001	12527296	0	4.87221e+07	0	4061688	3.12068e+06	1272043	0
Dari	418.398	285.717	0	2.54052e+06	0	0	0	0	0	0	0	594198	0	0	0	0	0	0	1.48021e+08	4907756	0	6.32192e+06	4421230	4964362	2258843	9.24214e+06	1516865	6.8953e+06	4765976	0	0	3597823	0
Fenhuang	NA	256.967	0	0	0	0	0	0	0	0	0	0	0	0	0	0	0	3037594	5252862	6688871	0	2836189	0	1183112996	4153563	11596572	5056049	4.514e+07	0	6315293	3927310	13872130	0
Yanzhi	NA	521.917	0	0	0	0	0	0	0	0	0	0	0	0	0	0	0	0	0	0	0	0	0	0	0	0	0	0	0	0	0	0	0
America	NA	216.683	0	0	0	0	0	0	0	0	0	0	0	0	0	0	0	0	0	0	0	0	0	0	0	0	0	0	0	0	0	0	NA
Aamo	NA	431.4	0	0	0	0	0	0	0	0	0	0	0	0	0	0	0	0	0	0	0	0	0	0	0	0	0	0	0	0	0	0	NA
Fu3	NA	376.2	0	0	0	0	0	0	0	0	0	0	0	0	0	0	0	0	0	0	0	0	0	0	0	0	0	0	0	0	0	0	0
M127	NA	NA	0	0	0	0	0	0	0	0	0	0	0	0	0	0	0	0	0	0	0	0	0	0	0	0	0	0	0	0	0	0	0
Nverhong	NA	NA	NA	NA	NA	NA	NA	NA	NA	NA	NA	NA	NA	NA	NA	NA	NA	NA	NA	NA	NA	NA	NA	NA	NA	NA	NA	NA	NA	NA	NA	NA	0
Putao	NA	NA	NA	NA	NA	NA	NA	NA	NA	NA	NA	NA	NA	NA	NA	NA	NA	NA	NA	NA	NA	NA	NA	NA	NA	NA	NA	NA	NA	NA	NA	NA	1
Note: NA means that there no GWAS phynotype data.

## Sheet: Table S6
Table S6. Significant SNPs associated with flowering capability based on GWAS.
trait	SNP	chrom	pos	pvalue	model	pos2	model2	pvalue2	start	end
Flowering capability	chr1-20964775	chr1	20964775	3.18198e-12	Fastlmm	20963221	rMVP	2.39611e-14	20863221	21064775
Flowering capability	chr1-20964918	chr1	20964918	7.85199e-58	rMVP	20964838	Fastlmm	3.18198e-12	20864838	21064918
Flowering capability	chr1-20964954	chr1	20964954	3.18198e-12	Fastlmm	20964918	rMVP	7.85199e-58	20864918	21064954
Flowering capability	chr10-3353658	chr10	3353658	7.84917e-15	rMVP	3352789	Fastlmm	3.18198e-12	3252789	3453658
Flowering capability	chr15-4471740	chr15	4471740	7.85199e-58	rMVP	4415008	Fastlmm	5.62652e-12	4315008	4571740
Flowering capability	chr18-12316039	chr18	12316039	1.25277e-09	rMVP	12284408	Fastlmm	1.32014e-09	12184408	12416039
Flowering capability	chr2-5444965	chr2	5444965	7.85199e-58	rMVP	5444965	Fastlmm	8.75758e-17	5344965	5544965
Flowering capability	chr2-5445002	chr2	5445002	2.24617e-10	Fastlmm	5444965	rMVP	7.85199e-58	5344965	5545002
Flowering capability	chr2-20415886	chr2	20415886	2.78246e-31	rMVP	20415571	Fastlmm	3.27747e-15	20315571	20515886
Flowering capability	chr3-7054126	chr3	7054126	3.27747e-15	Fastlmm	7054118	rMVP	7.85199e-58	6954118	7154126
Flowering capability	chr4-16640320	chr4	16640320	1.27267e-09	Fastlmm	16606972	rMVP	2.78246e-31	16506972	16740320
Flowering capability	chr4-16690650	chr4	16690650	2.60008e-09	rMVP	16640351	Fastlmm	1.27267e-09	16540351	16790650
Flowering capability	chr6-18610863	chr6	18610863	2.79446e-20	Fastlmm	18610377	rMVP	2.78246e-31	18510377	18710863

## Sheet: Table S7
Table S7: Identification and annotation of candidate genes associated with flowering capability.
								eggNOG								GO	KEGG										PFAM	Uniprot				Arabidopsis
Trait	Gene ID	chrom	start	end	geneStart	geneEnd	strand	seed_ortholog	evalue	score	eggNOG_OGs	max_annot_lvl	COG_category	Description	Preferred_name	GOs	EC	KEGG_ko	KEGG_Pathway	KEGG_Module	KEGG_Reaction	KEGG_rclass	BRITE	KEGG_TC	CAZy	BiGG_Reaction	PFAMs	Uniprot.BLASTP.ID	Uniprot.BLASTP.Anno	Uniprot.BLASTX.ID	Uniprot.BLASTX.Anno	Arap.pro	Arabidopsis:short_description	Arabidopsis:Curator_summary	Arabidopsis:Computational_description
Flowering capability	Mi01g16940.1	chr1	20864918	21064954	20874985	20879241	+	2711.XP_006466375.1	0	1238	COG1866@1|root,2QQI5@2759|Eukaryota,37K60@33090|Viridiplantae,3GC2A@35493|Streptophyta	35493|Streptophyta	C	Phosphoenolpyruvate carboxykinase (ATP)	-	GO:0002376,GO:0003674,GO:0003824,GO:0004611,GO:0004612,GO:0005575,GO:0005622,GO:0005623,GO:0005634,GO:0005730,GO:0005737,GO:0005829,GO:0005975,GO:0005996,GO:0006006,GO:0006094,GO:0006950,GO:0006952,GO:0006955,GO:0007154,GO:0008150,GO:0008152,GO:0009058,GO:0009267,GO:0009605,GO:0009607,GO:0009620,GO:0009814,GO:0009817,GO:0009987,GO:0009991,GO:0010035,GO:0010038,GO:0016020,GO:0016036,GO:0016051,GO:…	4.1.1.49	ko:K01610	ko00010,ko00020,ko00620,ko00710,ko01100,ko01110,ko01120,ko01130,ko01200,map00010,map00020,map00620,map00710,map01100,map01110,map01120,map01130,map01200	M00003,M00170	R00341	RC00002,RC02741	ko00000,ko00001,ko00002,ko01000	-	-	-	PEPCK_ATP	PCKA1_ARATH	Phosphoenolpyruvate carboxykinase (ATP) 1 {ECO:0000303|PubMed:17283014}	PCKA1_ARATH	Phosphoenolpyruvate carboxykinase (ATP) 1 {ECO:0000303|PubMed:17283014}	AT4G37870	phosphoenolpyruvate carboxykinase 1	Encodes a phosphoenolpyruvate carboxykinase that localizes to the cytosol.	phosphoenolpyruvate carboxykinase 1;(source:Araport11)
Flowering capability	Mi01g16950.1	chr1	20864918	21064954	20915709	20920341	+	2711.XP_006466376.1	2.23e-145	431	2CMRC@1|root,2QRJX@2759|Eukaryota,37K3Z@33090|Viridiplantae,3GCV9@35493|Streptophyta	35493|Streptophyta	S	Protein SPT2 homolog	-	-	-	ko:K15193	-	-	-	-	ko00000,ko03021	-	-	-	SPT2	-	-	-	-	AT4G37860	SPT2 chromatin protein	NULL	SPT2 chromatin protein;(source:Araport11)
Flowering capability	Mi01g16960.1	chr1	20864918	21064954	20922663	20931534	+	85681.XP_006426184.1	3.62e-291	806	COG0477@1|root,KOG1330@2759|Eukaryota,37M7R@33090|Viridiplantae,3GCYR@35493|Streptophyta	35493|Streptophyta	G	sphingolipid transporter spinster homolog	-	GO:0005575,GO:0005623,GO:0005886,GO:0016020,GO:0044464,GO:0071944	-	-	-	-	-	-	-	-	-	-	MFS_1,OATP	SPNS2_ARATH	Probable sphingolipid transporter spinster homolog 2	SPNS2_ARATH	Probable sphingolipid transporter spinster homolog 2	AT2G22730	Major facilitator superfamily protein	NULL	Major facilitator superfamily protein;(source:Araport11)
Flowering capability	Mi01g16970.1	chr1	20864918	21064954	20956608	20957047	+
Flowering capability	Mi01g16980.1	chr1	20864918	21064954	20987893	20994395	+	2711.XP_006466385.1	0	1082	COG5059@1|root,KOG0242@2759|Eukaryota,37M02@33090|Viridiplantae,3GEIJ@35493|Streptophyta	35493|Streptophyta	Z	Belongs to the TRAFAC class myosin-kinesin ATPase superfamily. Kinesin family	-	GO:0000070,GO:0000226,GO:0000278,GO:0000280,GO:0000819,GO:0003674,GO:0003774,GO:0003777,GO:0003824,GO:0005575,GO:0005622,GO:0005623,GO:0005856,GO:0005871,GO:0005875,GO:0005929,GO:0006928,GO:0006996,GO:0007010,GO:0007017,GO:0007018,GO:0007019,GO:0007049,GO:0007059,GO:0008150,GO:0008574,GO:0009987,GO:0010938,GO:0015630,GO:0016043,GO:0016462,GO:0016787,GO:0016817,GO:0016818,GO:0016887,GO:0017111,GO:…	-	ko:K10401	-	-	-	-	ko00000,ko04812	-	-	-	Kinesin	KN8B_ARATH	Kinesin-like protein KIN-8B {ECO:0000305}	KN8B_ARATH	Kinesin-like protein KIN-8B {ECO:0000305}	AT3G49650	P-loop containing nucleoside triphosphate hydrolases superfamily protein	NULL	P-loop containing nucleoside triphosphate hydrolases superfamily protein;(source:Araport11)
Flowering capability	Mi01g16990.1	chr1	20864918	21064954	21007823	21010161	-
Flowering capability	Mi01g17000.1	chr1	20864918	21064954	21019155	21020574	+	3641.EOX91822	7.62e-153	441	28PPQ@1|root,2QWBY@2759|Eukaryota,37P1W@33090|Viridiplantae,3GB8F@35493|Streptophyta	35493|Streptophyta	K	Transcription factor	-	GO:0003674,GO:0003700,GO:0006355,GO:0008150,GO:0009889,GO:0010468,GO:0010556,GO:0019219,GO:0019222,GO:0031323,GO:0031326,GO:0050789,GO:0050794,GO:0051171,GO:0051252,GO:0060255,GO:0065007,GO:0080090,GO:0140110,GO:1903506,GO:2000112,GO:2001141	-	-	-	-	-	-	-	-	-	-	HLH	BH025_ARATH	Transcription factor bHLH25	BH025_ARATH	Transcription factor bHLH25	AT2G22750	basic helix-loop-helix (bHLH) DNA-binding superfamily protein	NULL	basic helix-loop-helix (bHLH) DNA-binding superfamily protein;(source:Araport11)
Flowering capability	Mi01g17010.1	chr1	20864918	21064954	21037573	21040248	+	102107.XP_008236887.1	6.37e-119	357	2CNAB@1|root,2QUSQ@2759|Eukaryota,37KNA@33090|Viridiplantae,3GB6J@35493|Streptophyta,4JMBB@91835|fabids	35493|Streptophyta	K	Transcription factor	-	-	-	-	-	-	-	-	-	-	-	-	HLH	BH019_ARATH	Transcription factor bHLH19	BH019_ARATH	Transcription factor bHLH19	AT2G22760	basic helix-loop-helix (bHLH) DNA-binding superfamily protein	NULL	basic helix-loop-helix (bHLH) DNA-binding superfamily protein;(source:Araport11)
Flowering capability	Mi01g17020.1	chr1	20864918	21064954	21046116	21053876	-	-	-	-	-	-	-	-	-	-	-	-	-	-	-	-	-	-	-	-	-	GSTL3_ARATH	Glutathione S-transferase L3	GSTL3_ARATH	Glutathione S-transferase L3	AT5G02790	Glutathione S-transferase family protein	GST functions in reductive deglutathionylation of glutathione conjugates of quercetin.	Glutathione S-transferase family protein;(source:Araport11)
Flowering capability	Mi10g02450.1	chr10	3252789	3453658	3257136	3257654	-
Flowering capability	Mi10g02460.1	chr10	3252789	3453658	3308821	3309337	+
Flowering capability	Mi10g02470.1	chr10	3252789	3453658	3310498	3314016	-	-	-	-	-	-	-	-	-	-	-	-	-	-	-	-	-	-	-	-	-	-	-	-	-	AT2G07240	cysteine-type peptidases;cysteine-type peptidases	NULL	cysteine-type peptidase;(source:Araport11)
Flowering capability	Mi10g02480.1	chr10	3252789	3453658	3316794	3317423	-	3983.cassava4.1_024802m	6.76e-110	332	COG0277@1|root,2QVY1@2759|Eukaryota,37SFV@33090|Viridiplantae,3GCR3@35493|Streptophyta,4JF0V@91835|fabids	35493|Streptophyta	C	Belongs to the oxygen-dependent FAD-linked oxidoreductase family	-	-	-	-	-	-	-	-	-	-	-	-	BBE,FAD_binding_4	BBE8_ARATH	Berberine bridge enzyme-like 8 {ECO:0000303|PubMed:26037923}	BBE8_ARATH	Berberine bridge enzyme-like 8 {ECO:0000303|PubMed:26037923}	AT1G30700	FAD-binding Berberine family protein	NULL	FAD-binding Berberine family protein;(source:Araport11)
Flowering capability	Mi10g02490.1	chr10	3252789	3453658	3336354	3340239	-	3750.XP_008346316.1	3.66e-101	331	COG2801@1|root,KOG0017@2759|Eukaryota,37RKH@33090|Viridiplantae,3G8J3@35493|Streptophyta	35493|Streptophyta	L	transposition, RNA-mediated	-	-	-	-	-	-	-	-	-	-	-	-	RVT_1,Retrotrans_gag,rve	POL3_DROME	Retrovirus-related Pol polyprotein from transposon 17.6	POL3_DROME	Retrovirus-related Pol polyprotein from transposon 17.6	-	-	-	-
Flowering capability	Mi10g02500.1	chr10	3252789	3453658	3382330	3382846	-
Flowering capability	Mi10g02510.1	chr10	3252789	3453658	3385765	3386704	+
Flowering capability	Mi10g02520.1	chr10	3252789	3453658	3395162	3395526	-
Flowering capability	Mi10g02530.1	chr10	3252789	3453658	3442526	3444535	-
Flowering capability	Mi15g02270.1	chr15	4315008	4571740	4316054	4317237	+	15368.BRADI2G35425.1	9.9e-10	60.1	COG2801@1|root,KOG0017@2759|Eukaryota,37RRH@33090|Viridiplantae,3G8MV@35493|Streptophyta,3M4DI@4447|Liliopsida,3INP4@38820|Poales	35493|Streptophyta	L	Reverse transcriptase (RNA-dependent DNA polymerase)	-	-	-	-	-	-	-	-	-	-	-	-	RVP_2,RVT_1,Retrotrans_gag,rve,zf-CCHC	POL5_DROME	Retrovirus-related Pol polyprotein from transposon opus	POL5_DROME	Retrovirus-related Pol polyprotein from transposon opus	-	-	-	-
Flowering capability	Mi15g02280.1	chr15	4315008	4571740	4317821	4321968	+	57918.XP_004293096.1	8.82e-35	130	COG2801@1|root,KOG0017@2759|Eukaryota,380AR@33090|Viridiplantae,3GQ2V@35493|Streptophyta	35493|Streptophyta	L	Chromo (CHRromatin Organisation MOdifier) domain	-	-	-	-	-	-	-	-	-	-	-	-	Chromo	-	-	-	-	-	-	-	-
Flowering capability	Mi15g02290.1	chr15	4315008	4571740	4323691	4329806	-
Flowering capability	Mi15g02300.1	chr15	4315008	4571740	4360761	4363033	-	57918.XP_004290453.1	2.23e-202	580	COG2132@1|root,KOG1263@2759|Eukaryota,37SXX@33090|Viridiplantae,3G71I@35493|Streptophyta,4JT55@91835|fabids	35493|Streptophyta	Q	Lignin degradation and detoxification of lignin-derived products	-	-	1.10.3.2	ko:K05909	-	-	-	-	ko00000,ko01000	-	-	-	Cu-oxidase,Cu-oxidase_2,Cu-oxidase_3	LAC14_ARATH	Laccase-14	LAC14_ARATH	Laccase-14	AT5G09360	laccase 14	putative laccase, a member of laccase family of genes (17 members in Arabidopsis).	laccase 14;(source:Araport11)
Flowering capability	Mi15g02310.1	chr15	4315008	4571740	4385395	4387153	-
Flowering capability	Mi15g02320.1	chr15	4315008	4571740	4392727	4394071	+
Flowering capability	Mi15g02330.1	chr15	4315008	4571740	4397165	4397990	-	3988.XP_002527127.1	1.22e-101	312	COG2132@1|root,KOG1263@2759|Eukaryota,37SXX@33090|Viridiplantae,3G71I@35493|Streptophyta,4JT55@91835|fabids	35493|Streptophyta	Q	Lignin degradation and detoxification of lignin-derived products	-	-	1.10.3.2	ko:K05909	-	-	-	-	ko00000,ko01000	-	-	-	Cu-oxidase,Cu-oxidase_2,Cu-oxidase_3	LAC14_ARATH	Laccase-14	LAC14_ARATH	Laccase-14	AT5G09360	laccase 14	putative laccase, a member of laccase family of genes (17 members in Arabidopsis).	laccase 14;(source:Araport11)
Flowering capability	Mi15g02340.1	chr15	4315008	4571740	4412997	4415519	-	57918.XP_004290453.1	1.31e-280	782	COG2132@1|root,KOG1263@2759|Eukaryota,37SXX@33090|Viridiplantae,3G71I@35493|Streptophyta,4JT55@91835|fabids	35493|Streptophyta	Q	Lignin degradation and detoxification of lignin-derived products	-	-	1.10.3.2	ko:K05909	-	-	-	-	ko00000,ko01000	-	-	-	Cu-oxidase,Cu-oxidase_2,Cu-oxidase_3	LAC14_ARATH	Laccase-14	LAC14_ARATH	Laccase-14	AT5G09360	laccase 14	putative laccase, a member of laccase family of genes (17 members in Arabidopsis).	laccase 14;(source:Araport11)
Flowering capability	Mi15g02350.1	chr15	4315008	4571740	4423193	4425319	-	3760.EMJ01177	8.73e-161	471	COG2132@1|root,KOG1263@2759|Eukaryota,37SXX@33090|Viridiplantae,3G71I@35493|Streptophyta,4JT55@91835|fabids	35493|Streptophyta	Q	Lignin degradation and detoxification of lignin-derived products	-	-	1.10.3.2	ko:K05909	-	-	-	-	ko00000,ko01000	-	-	-	Cu-oxidase,Cu-oxidase_2,Cu-oxidase_3	LAC15_ARATH	Laccase-15	LAC15_ARATH	Laccase-15	AT5G09360	laccase 14	putative laccase, a member of laccase family of genes (17 members in Arabidopsis).	laccase 14;(source:Araport11)
Flowering capability	Mi15g02360.1	chr15	4315008	4571740	4443811	4446206	+
Flowering capability	Mi15g02370.1	chr15	4315008	4571740	4446377	4446916	-	90675.XP_010513344.1	3.08e-30	122	29CIJ@1|root,2RJNC@2759|Eukaryota,37THD@33090|Viridiplantae,3GEBB@35493|Streptophyta,3HYCN@3699|Brassicales	33090|Viridiplantae	S	MULE transposase domain	-	-	-	-	-	-	-	-	-	-	-	-	DBD_Tnp_Mut,MULE,SWIM	-	-	-	-	AT3G05850	NULL	Encodes a member of a domesticated transposable element gene family MUSTANG. Members of this family are derived from transposable elements genes but gained function in plant fitness and flower development. Known members include: AT3G04605 (MUG1), AT2G30640 (MUG2), AT1G06740 (MUG3), AT5G16505 (MUG4), AT3G06940 (MUG5), AT5G48965 (MUG6), AT3G05850 (MUG7) and AT5G34853 (MUG8).	MuDR family transposase;(source:Araport11)
Flowering capability	Mi15g02380.1	chr15	4315008	4571740	4469239	4494582	-	3760.EMJ01177	3.67e-262	734	COG2132@1|root,KOG1263@2759|Eukaryota,37SXX@33090|Viridiplantae,3G71I@35493|Streptophyta,4JT55@91835|fabids	35493|Streptophyta	Q	Lignin degradation and detoxification of lignin-derived products	-	-	1.10.3.2	ko:K05909	-	-	-	-	ko00000,ko01000	-	-	-	Cu-oxidase,Cu-oxidase_2,Cu-oxidase_3	LAC14_ARATH	Laccase-14	LAC14_ARATH	Laccase-14	AT5G09360	laccase 14	putative laccase, a member of laccase family of genes (17 members in Arabidopsis).	laccase 14;(source:Araport11)
Flowering capability	Mi15g02390.1	chr15	4315008	4571740	4503696	4506300	+	-	-	-	-	-	-	-	-	-	-	-	-	-	-	-	-	-	-	-	-	-	-	-	-	AT3G29455	NULL		hypothetical protein;(source:Araport11)
Flowering capability	Mi15g02400.1	chr15	4315008	4571740	4506463	4508246	+
Flowering capability	Mi15g02410.1	chr15	4315008	4571740	4508759	4510334	+
Flowering capability	Mi15g02420.1	chr15	4315008	4571740	4522645	4525238	-	3760.EMJ02919	1.19e-301	835	COG2132@1|root,KOG1263@2759|Eukaryota,37SXX@33090|Viridiplantae,3G71I@35493|Streptophyta,4JT55@91835|fabids	35493|Streptophyta	Q	Lignin degradation and detoxification of lignin-derived products	-	-	1.10.3.2	ko:K05909	-	-	-	-	ko00000,ko01000	-	-	-	Cu-oxidase,Cu-oxidase_2,Cu-oxidase_3	LAC14_ARATH	Laccase-14	LAC14_ARATH	Laccase-14	AT5G09360	laccase 14	putative laccase, a member of laccase family of genes (17 members in Arabidopsis).	laccase 14;(source:Araport11)
Flowering capability	Mi15g02430.1	chr15	4315008	4571740	4534279	4596852	-	3760.EMJ02919	1.76e-252	708	COG2132@1|root,KOG1263@2759|Eukaryota,37SXX@33090|Viridiplantae,3G71I@35493|Streptophyta,4JT55@91835|fabids	35493|Streptophyta	Q	Lignin degradation and detoxification of lignin-derived products	-	-	1.10.3.2	ko:K05909	-	-	-	-	ko00000,ko01000	-	-	-	Cu-oxidase,Cu-oxidase_2,Cu-oxidase_3	LAC14_ARATH	Laccase-14	LAC14_ARATH	Laccase-14	AT5G09360	laccase 14	putative laccase, a member of laccase family of genes (17 members in Arabidopsis).	laccase 14;(source:Araport11)
Flowering capability	Mi18g11820.1	chr18	12184408	12416039	12183562	12186093	-	2711.XP_006473594.1	1.64e-130	398	COG0457@1|root,KOG1124@2759|Eukaryota,37Q78@33090|Viridiplantae,3GCXS@35493|Streptophyta	35493|Streptophyta	E	TPR repeat-containing protein	-	GO:0005575,GO:0005622,GO:0005623,GO:0005737,GO:0005768,GO:0005794,GO:0005802,GO:0005886,GO:0005911,GO:0009506,GO:0012505,GO:0016020,GO:0030054,GO:0031410,GO:0031982,GO:0031984,GO:0043226,GO:0043227,GO:0043229,GO:0043231,GO:0044422,GO:0044424,GO:0044431,GO:0044444,GO:0044446,GO:0044464,GO:0055044,GO:0071944,GO:0097708,GO:0098791	-	-	-	-	-	-	-	-	-	-	EF-hand_5,TPR_1,TPR_11,TPR_16,TPR_2,TPR_8	Y1515_ARATH	Uncharacterized TPR repeat-containing protein At1g05150	Y1515_ARATH	Uncharacterized TPR repeat-containing protein At1g05150	AT1G05150	Calcium-binding tetratricopeptide family protein	NULL	Calcium-binding tetratricopeptide family protein;(source:Araport11)
Flowering capability	Mi18g11830.1	chr18	12184408	12416039	12186292	12187431	-	3988.XP_002510481.1	2.72e-85	276	COG0457@1|root,KOG1124@2759|Eukaryota,37Q78@33090|Viridiplantae,3GCXS@35493|Streptophyta,4JJCQ@91835|fabids	35493|Streptophyta	S	TPR repeat-containing protein At1g05150-like	-	GO:0005575,GO:0005622,GO:0005623,GO:0005737,GO:0005768,GO:0005794,GO:0005802,GO:0005886,GO:0005911,GO:0009506,GO:0012505,GO:0016020,GO:0030054,GO:0031410,GO:0031982,GO:0031984,GO:0043226,GO:0043227,GO:0043229,GO:0043231,GO:0044422,GO:0044424,GO:0044431,GO:0044444,GO:0044446,GO:0044464,GO:0055044,GO:0071944,GO:0097708,GO:0098791	-	-	-	-	-	-	-	-	-	-	EF-hand_5,TPR_1,TPR_11,TPR_16,TPR_2,TPR_8	Y1515_ARATH	Uncharacterized TPR repeat-containing protein At1g05150	Y1515_ARATH	Uncharacterized TPR repeat-containing protein At1g05150	AT1G05150	Calcium-binding tetratricopeptide family protein	NULL	Calcium-binding tetratricopeptide family protein;(source:Araport11)
Flowering capability	Mi18g11840.1	chr18	12184408	12416039	12189130	12194162	+	85681.XP_006435104.1	0	993	COG5059@1|root,KOG0242@2759|Eukaryota,37QKW@33090|Viridiplantae,3GE2Q@35493|Streptophyta	35493|Streptophyta	Z	Belongs to the TRAFAC class myosin-kinesin ATPase superfamily. Kinesin family	-	GO:0003674,GO:0003774,GO:0003777,GO:0003824,GO:0005575,GO:0005622,GO:0005623,GO:0005856,GO:0005871,GO:0005875,GO:0006928,GO:0007017,GO:0007018,GO:0008150,GO:0009987,GO:0015630,GO:0016462,GO:0016787,GO:0016817,GO:0016818,GO:0016887,GO:0017111,GO:0032991,GO:0043226,GO:0043228,GO:0043229,GO:0043232,GO:0044422,GO:0044424,GO:0044430,GO:0044446,GO:0044464	-	ko:K11498	-	-	-	-	ko00000,ko01009,ko03036	-	-	-	DUF3490,Kinesin	KN7F_ORYSJ	Kinesin-like protein KIN-7F {ECO:0000305}	KN7F_ORYSJ	Kinesin-like protein KIN-7F {ECO:0000305}	AT2G21300	ATP binding microtubule motor family protein	NULL	ATP binding microtubule motor family protein;(source:Araport11)
Flowering capability	Mi18g11850.1	chr18	12184408	12416039	12194743	12198381	-	2711.XP_006473597.1	0	1073	2CMM0@1|root,2QQSA@2759|Eukaryota,37N93@33090|Viridiplantae,3GDTX@35493|Streptophyta	35493|Streptophyta	S	Protein ACCUMULATION AND REPLICATION OF CHLOROPLASTS 6	ARC6	GO:0003674,GO:0005488,GO:0005515,GO:0005575,GO:0005622,GO:0005623,GO:0005737,GO:0006996,GO:0008150,GO:0009507,GO:0009526,GO:0009528,GO:0009536,GO:0009657,GO:0009658,GO:0009706,GO:0009941,GO:0009987,GO:0010020,GO:0016020,GO:0016021,GO:0016043,GO:0019866,GO:0031090,GO:0031224,GO:0031300,GO:0031301,GO:0031350,GO:0031351,GO:0031352,GO:0031353,GO:0031356,GO:0031357,GO:0031967,GO:0031969,GO:0031975,GO:…	-	-	-	-	-	-	-	-	-	-	DUF4101	ARC6_ARATH	Protein ACCUMULATION AND REPLICATION OF CHLOROPLASTS 6, chloroplastic {ECO:0000303|PubMed:12897262}	ARC6_ARATH	Protein ACCUMULATION AND REPLICATION OF CHLOROPLASTS 6, chloroplastic {ECO:0000303|PubMed:12897262}	AT5G42480	Chaperone DnaJ-domain superfamily protein	Shows homology to the cyanobacterial cell division protein Ftn2, mutant only has two mesophyll cell chloroplasts. Protein was localized to a ring at the center of the chloroplasts. Probably involved in functions in the assembly and/or stabilization of the plastid-dividing FtsZ ring, inhibiting FtsZ filament formation in the chloroplast.	Chaperone DnaJ-domain superfamily protein;(source:Araport11)
Flowering capability	Mi18g11860.1	chr18	12184408	12416039	12201477	12204875	+	85681.XP_006435107.1	4.61e-265	785	COG4886@1|root,2QTHE@2759|Eukaryota,37J6I@33090|Viridiplantae,3G7N1@35493|Streptophyta	35493|Streptophyta	T	Belongs to the protein kinase superfamily. Ser Thr protein kinase family	-	GO:0005575,GO:0005623,GO:0005886,GO:0007275,GO:0008150,GO:0009791,GO:0016020,GO:0032501,GO:0032502,GO:0044464,GO:0048731,GO:0048856,GO:0071944,GO:0090696,GO:0099402	-	-	-	-	-	-	-	-	-	-	LRRNT_2,LRR_1,LRR_4,LRR_6,LRR_8,Pkinase,Pkinase_Tyr	Y4361_ARATH	Probable LRR receptor-like serine/threonine-protein kinase At4g36180	Y4361_ARATH	Probable LRR receptor-like serine/threonine-protein kinase At4g36180	AT1G75640	Leucine-rich receptor-like protein kinase family protein	Encodes a Leucine-Rich Repeat Receptor-Like Kinase MUSTACHES (MUS). Regulates stomatal bilateral symmetry. Mutants have abnormally shaped guard cells, absent or skewed stomatal pores.	Leucine-rich receptor-like protein kinase family protein;(source:Araport11)
Flowering capability	Mi18g11870.1	chr18	12184408	12416039	12206636	12210215	-	2711.XP_006473603.1	1.71e-266	733	COG0596@1|root,KOG4409@2759|Eukaryota,37J4Z@33090|Viridiplantae,3GAKN@35493|Streptophyta	35493|Streptophyta	S	abhydrolase domain-containing protein	-	GO:0003674,GO:0003824,GO:0004620,GO:0004623,GO:0008150,GO:0016298,GO:0016740,GO:0016746,GO:0016747,GO:0016787,GO:0016788,GO:0042171,GO:0042592,GO:0048878,GO:0050801,GO:0052689,GO:0055081,GO:0055088,GO:0055089,GO:0055090,GO:0055091,GO:0065007,GO:0065008,GO:0070328,GO:0071617	2.3.1.51	ko:K13699	ko04923,map04923	-	R09381	RC00037,RC00039	ko00000,ko00001,ko01000,ko01002,ko01004	-	-	-	Abhydrolase_1	LPAAT_ORYSJ	Probable 1-acylglycerol-3-phosphate O-acyltransferase	LPAAT_ORYSJ	Probable 1-acylglycerol-3-phosphate O-acyltransferase	AT4G24160	alpha/beta-Hydrolases superfamily protein	Encodes a soluble lysophosphatidic acid acyltransferase with additional triacylglycerol lipase and phosphatidylcholine hydrolyzing enzymatic activities. Plays a pivotal role in maintaining the lipid homeostasis by regulating both phospholipid and neutral lipid levels.	alpha/beta-Hydrolases superfamily protein;(source:Araport11)
Flowering capability	Mi18g11880.1	chr18	12184408	12416039	12212068	12213114	-	218851.Aquca_007_00367.1	5.24e-95	279	COG0636@1|root,KOG0232@2759|Eukaryota,37J2Q@33090|Viridiplantae,3G8P4@35493|Streptophyta	35493|Streptophyta	C	Proton-conducting pore forming subunit of the membrane integral V0 complex of vacuolar ATPase. V-ATPase is responsible for acidifying a variety of intracellular compartments in eukaryotic cells	-	GO:0000220,GO:0003674,GO:0003824,GO:0005215,GO:0005575,GO:0005622,GO:0005623,GO:0005737,GO:0005773,GO:0005774,GO:0006810,GO:0006811,GO:0006812,GO:0006873,GO:0006885,GO:0007035,GO:0008150,GO:0008324,GO:0009987,GO:0015075,GO:0015077,GO:0015078,GO:0015318,GO:0015399,GO:0015405,GO:0015672,GO:0016020,GO:0016021,GO:0016462,GO:0016469,GO:0016787,GO:0016817,GO:0016818,GO:0016887,GO:0017111,GO:0019725,GO:…	-	ko:K02155	ko00190,ko01100,ko04142,ko04145,ko04721,ko04966,ko05110,ko05120,ko05152,ko05323,map00190,map01100,map04142,map04145,map04721,map04966,map05110,map05120,map05152,map05323	M00160	-	-	ko00000,ko00001,ko00002	3.A.2.2	-	-	ATP-synt_C	VATL_KALDA	V-type proton ATPase 16 kDa proteolipid subunit	VATL_KALDA	V-type proton ATPase 16 kDa proteolipid subunit	AT1G19910	ATPase, F0/V0 complex, subunit C protein	vacuolar H+-pumping ATPase 16 kDa proteolipid (ava-p2)	ATPase, F0/V0 complex, subunit C protein;(source:Araport11)
Flowering capability	Mi18g11890.1	chr18	12184408	12416039	12215652	12223657	-	2711.XP_006473605.1	0	2405	COG1231@1|root,KOG0029@2759|Eukaryota,37KUS@33090|Viridiplantae,3GFTA@35493|Streptophyta	35493|Streptophyta	Q	Lysine-specific histone demethylase	-	GO:0005575,GO:0005622,GO:0005623,GO:0005634,GO:0006325,GO:0006464,GO:0006476,GO:0006479,GO:0006807,GO:0006996,GO:0007275,GO:0008150,GO:0008152,GO:0008213,GO:0009987,GO:0016043,GO:0016569,GO:0016570,GO:0016571,GO:0016575,GO:0018022,GO:0018193,GO:0018205,GO:0019538,GO:0022622,GO:0032259,GO:0032501,GO:0032502,GO:0034968,GO:0035601,GO:0036211,GO:0043170,GO:0043226,GO:0043227,GO:0043229,GO:0043231,GO:…	-	ko:K11450	ko04714,map04714	-	-	-	ko00000,ko00001,ko01000,ko03036	-	-	-	Amino_oxidase,SWIRM	LDL3_ARATH	Lysine-specific histone demethylase 1 homolog 3	LDL3_ARATH	Lysine-specific histone demethylase 1 homolog 3	AT4G16310	LSD1-like 3	FAD-dependent lysine-specific histone demethylase involved in the control of flowering time.	LSD1-like 3;(source:Araport11)
Flowering capability	Mi18g11900.1	chr18	12184408	12416039	12241558	12242460	-	102107.XP_008219337.1	2.95e-87	257	COG2036@1|root,KOG1745@2759|Eukaryota,37TVG@33090|Viridiplantae,3GI0A@35493|Streptophyta,4JNVU@91835|fabids	35493|Streptophyta	B	Histone H3.3-like	-	GO:0000785,GO:0000786,GO:0003674,GO:0003676,GO:0003677,GO:0003682,GO:0005488,GO:0005575,GO:0005622,GO:0005623,GO:0005634,GO:0005694,GO:0006323,GO:0006325,GO:0006333,GO:0006334,GO:0006996,GO:0008150,GO:0009987,GO:0016043,GO:0022607,GO:0031490,GO:0031491,GO:0031492,GO:0031497,GO:0032991,GO:0032993,GO:0034622,GO:0034728,GO:0043226,GO:0043227,GO:0043228,GO:0043229,GO:0043231,GO:0043232,GO:0043933,GO:…	-	ko:K11253	ko05034,ko05202,ko05322,map05034,map05202,map05322	-	-	-	ko00000,ko00001,ko03036,ko04147	-	-	-	Histone	H33_ARATH	Histone H3.3	H33_ARATH	Histone H3.3	AT5G10980	Histone superfamily protein	NULL	Histone superfamily protein;(source:Araport11)
Flowering capability	Mi18g11910.1	chr18	12184408	12416039	12244585	12249614	+	29760.VIT_18s0001g13700.t01	7.86e-22	89.4	2BFP4@1|root,2S17H@2759|Eukaryota,37VF7@33090|Viridiplantae,3GJM8@35493|Streptophyta	35493|Streptophyta	-	-	-	-	-	-	-	-	-	-	-	-	-	-	EamA	-	-	-	-	AT1G30845	NULL	NULL	cell growth defect protein;(source:Araport11)
Flowering capability	Mi18g11920.1	chr18	12184408	12416039	12249673	12250836	+	2711.XP_006473610.1	9.66e-171	485	28K1X@1|root,2QSGE@2759|Eukaryota,37KHF@33090|Viridiplantae,3GBRC@35493|Streptophyta	35493|Streptophyta	S	Protein BASIC PENTACYSTEINE6-like	-	GO:0003674,GO:0003676,GO:0003677,GO:0003700,GO:0005488,GO:0005515,GO:0005575,GO:0005622,GO:0005623,GO:0005634,GO:0005730,GO:0006355,GO:0008150,GO:0009719,GO:0009723,GO:0009725,GO:0009889,GO:0010033,GO:0010468,GO:0010556,GO:0019219,GO:0019222,GO:0031323,GO:0031326,GO:0031974,GO:0031981,GO:0042221,GO:0042802,GO:0042803,GO:0043226,GO:0043227,GO:0043228,GO:0043229,GO:0043231,GO:0043232,GO:0043233,GO:…	-	-	-	-	-	-	-	-	-	-	GAGA_bind	BPC6_ARATH	Protein BASIC PENTACYSTEINE6	BPC6_ARATH	Protein BASIC PENTACYSTEINE6	AT5G42520	basic pentacysteine 6	Encodes a member of the BASIC PENTACYSTEINE (BPC) proteins. BPC proteins are plant-specific transcription factors present throughout land plants. BPC transcription factor family is integral for a wide range of processes that support normal growth and development.	basic pentacysteine 6;(source:Araport11)
Flowering capability	Mi18g11930.1	chr18	12184408	12416039	12254218	12257099	+	3641.EOY14948	1.18e-184	536	2CMS3@1|root,2QRMU@2759|Eukaryota,37NI9@33090|Viridiplantae,3GPDJ@35493|Streptophyta	35493|Streptophyta	K	basic region leucin zipper	-	-	-	-	-	-	-	-	-	-	-	-	bZIP_1	BZP29_ARATH	bZIP transcription factor 29 {ECO:0000303|PubMed:11906833}	BZP29_ARATH	bZIP transcription factor 29 {ECO:0000303|PubMed:11906833}	AT4G38900	Basic-leucine zipper (bZIP) transcription factor family protein. Mutants show defects in growth and development of reproductive structures.	NULL	Basic-leucine zipper (bZIP) transcription factor family protein;(source:Araport11)
Flowering capability	Mi18g11940.1	chr18	12184408	12416039	12258371	12263435	+	2711.XP_006473615.1	2.02e-302	835	COG5184@1|root,KOG1427@2759|Eukaryota,37NEW@33090|Viridiplantae,3GA5Y@35493|Streptophyta	35493|Streptophyta	DZ	Protein RCC2 homolog	-	-	-	-	-	-	-	-	-	-	-	-	RCC1	RCC2_HUMAN	Protein RCC2	RCC2_HUMAN	Protein RCC2	AT1G19880	Regulator of chromosome condensation (RCC1) family protein	Encodes a regulator of chromatin condensation 1 (RCC1) family protein; confers plasticity of rosette diameter in response to changes in N availability.	Regulator of chromosome condensation (RCC1) family protein;(source:Araport11)
Flowering capability	Mi18g11950.1	chr18	12184408	12416039	12265517	12316687	-	85681.XP_006445533.1	4.28e-280	775	COG2124@1|root,KOG0156@2759|Eukaryota,37IUW@33090|Viridiplantae,3GHGM@35493|Streptophyta	35493|Streptophyta	Q	Belongs to the cytochrome P450 family	CYP83A1	GO:0000162,GO:0002376,GO:0003674,GO:0003824,GO:0004497,GO:0005575,GO:0005622,GO:0005623,GO:0005737,GO:0005739,GO:0005783,GO:0005886,GO:0006082,GO:0006520,GO:0006568,GO:0006576,GO:0006586,GO:0006725,GO:0006790,GO:0006807,GO:0006950,GO:0006952,GO:0006955,GO:0007275,GO:0008150,GO:0008152,GO:0008652,GO:0009058,GO:0009072,GO:0009073,GO:0009308,GO:0009309,GO:0009314,GO:0009416,GO:0009605,GO:0009607,GO:…	1.14.14.19,1.14.14.32,1.14.14.43,1.14.14.45	ko:K00512,ko:K11818,ko:K12156	ko00140,ko00380,ko00966,ko01100,ko01110,ko01210,ko04913,ko04917,ko04927,ko04934,map00140,map00380,map00966,map01100,map01110,map01210,map04913,map04917,map04927,map04934	M00109,M00110,M00370	R02211,R03783,R04852,R04853,R08168,R08517,R08518,R08653,R08659,R08666,R10670,R10672	RC00607,RC00660,RC00923,RC01222,RC01705,RC02210	ko00000,ko00001,ko00002,ko00199,ko01000	-	-	-	p450	C71Z3_PASSA	6,7,8-trihydroxycoumarin synthase {ECO:0000303|PubMed:29971079}	C71Z3_PASSA	6,7,8-trihydroxycoumarin synthase {ECO:0000303|PubMed:29971079}	AT4G31500	cytochrome P450, family 83, subfamily B, polypeptide 1	Encodes an oxime-metabolizing enzyme in the biosynthetic pathway of glucosinolates. Is required for phytochrome signal transduction in red light. Mutation confers auxin overproduction.	cytochrome P450, family 83, subfamily B, polypeptide 1;(source:Araport11)
Flowering capability	Mi18g11960.1	chr18	12184408	12416039	12324267	12327765	-	85681.XP_006443321.1	2.01e-17	80.5	COG2124@1|root,KOG0156@2759|Eukaryota,37IUW@33090|Viridiplantae,3GHGM@35493|Streptophyta	35493|Streptophyta	Q	Belongs to the cytochrome P450 family	CYP83A1	GO:0000162,GO:0002376,GO:0003674,GO:0003824,GO:0004497,GO:0005575,GO:0005622,GO:0005623,GO:0005737,GO:0005739,GO:0005783,GO:0005886,GO:0006082,GO:0006520,GO:0006568,GO:0006576,GO:0006586,GO:0006725,GO:0006790,GO:0006807,GO:0006950,GO:0006952,GO:0006955,GO:0007275,GO:0008150,GO:0008152,GO:0008652,GO:0009058,GO:0009072,GO:0009073,GO:0009308,GO:0009309,GO:0009314,GO:0009416,GO:0009605,GO:0009607,GO:…	1.14.14.19,1.14.14.32,1.14.14.43,1.14.14.45	ko:K00512,ko:K11818,ko:K12156	ko00140,ko00380,ko00966,ko01100,ko01110,ko01210,ko04913,ko04917,ko04927,ko04934,map00140,map00380,map00966,map01100,map01110,map01210,map04913,map04917,map04927,map04934	M00109,M00110,M00370	R02211,R03783,R04852,R04853,R08168,R08517,R08518,R08653,R08659,R08666,R10670,R10672	RC00607,RC00660,RC00923,RC01222,RC01705,RC02210	ko00000,ko00001,ko00002,ko00199,ko01000	-	-	-	p450	C7113_PRUMU	Cytochrome P450 71AP13 {ECO:0000303|PubMed:25015725}	C7113_PRUMU	Cytochrome P450 71AP13 {ECO:0000303|PubMed:25015725}	AT3G61040	cytochrome P450, family 76, subfamily C, polypeptide 7	encodes a protein with cytochrome P450 domain	cytochrome P450, family 76, subfamily C, polypeptide 7;(source:Araport11)
Flowering capability	Mi18g11970.1	chr18	12184408	12416039	12328419	12328918	+
Flowering capability	Mi18g11980.1	chr18	12184408	12416039	12335042	12336661	-	85681.XP_006445533.1	1.93e-192	551	COG2124@1|root,KOG0156@2759|Eukaryota,37IUW@33090|Viridiplantae,3GHGM@35493|Streptophyta	35493|Streptophyta	Q	Belongs to the cytochrome P450 family	CYP83A1	GO:0000162,GO:0002376,GO:0003674,GO:0003824,GO:0004497,GO:0005575,GO:0005622,GO:0005623,GO:0005737,GO:0005739,GO:0005783,GO:0005886,GO:0006082,GO:0006520,GO:0006568,GO:0006576,GO:0006586,GO:0006725,GO:0006790,GO:0006807,GO:0006950,GO:0006952,GO:0006955,GO:0007275,GO:0008150,GO:0008152,GO:0008652,GO:0009058,GO:0009072,GO:0009073,GO:0009308,GO:0009309,GO:0009314,GO:0009416,GO:0009605,GO:0009607,GO:…	1.14.14.19,1.14.14.32,1.14.14.43,1.14.14.45	ko:K00512,ko:K11818,ko:K12156	ko00140,ko00380,ko00966,ko01100,ko01110,ko01210,ko04913,ko04917,ko04927,ko04934,map00140,map00380,map00966,map01100,map01110,map01210,map04913,map04917,map04927,map04934	M00109,M00110,M00370	R02211,R03783,R04852,R04853,R08168,R08517,R08518,R08653,R08659,R08666,R10670,R10672	RC00607,RC00660,RC00923,RC01222,RC01705,RC02210	ko00000,ko00001,ko00002,ko00199,ko01000	-	-	-	p450	C71Z6_PASSA	5-OH-xanthotoxin synthase {ECO:0000303|PubMed:29971079}	C71Z6_PASSA	5-OH-xanthotoxin synthase {ECO:0000303|PubMed:29971079}	AT4G31500	cytochrome P450, family 83, subfamily B, polypeptide 1	Encodes an oxime-metabolizing enzyme in the biosynthetic pathway of glucosinolates. Is required for phytochrome signal transduction in red light. Mutation confers auxin overproduction.	cytochrome P450, family 83, subfamily B, polypeptide 1;(source:Araport11)
Flowering capability	Mi18g11990.1	chr18	12184408	12416039	12337906	12338429	+
Flowering capability	Mi18g12000.1	chr18	12184408	12416039	12349557	12354580	-	85681.XP_006443324.1	1.25e-54	184	COG2124@1|root,KOG0156@2759|Eukaryota,37IUW@33090|Viridiplantae,3GHGM@35493|Streptophyta	35493|Streptophyta	Q	Belongs to the cytochrome P450 family	CYP83A1	GO:0000162,GO:0002376,GO:0003674,GO:0003824,GO:0004497,GO:0005575,GO:0005622,GO:0005623,GO:0005737,GO:0005739,GO:0005783,GO:0005886,GO:0006082,GO:0006520,GO:0006568,GO:0006576,GO:0006586,GO:0006725,GO:0006790,GO:0006807,GO:0006950,GO:0006952,GO:0006955,GO:0007275,GO:0008150,GO:0008152,GO:0008652,GO:0009058,GO:0009072,GO:0009073,GO:0009308,GO:0009309,GO:0009314,GO:0009416,GO:0009605,GO:0009607,GO:…	1.14.14.19,1.14.14.32,1.14.14.43,1.14.14.45	ko:K00512,ko:K11818,ko:K12156	ko00140,ko00380,ko00966,ko01100,ko01110,ko01210,ko04913,ko04917,ko04927,ko04934,map00140,map00380,map00966,map01100,map01110,map01210,map04913,map04917,map04927,map04934	M00109,M00110,M00370	R02211,R03783,R04852,R04853,R08168,R08517,R08518,R08653,R08659,R08666,R10670,R10672	RC00607,RC00660,RC00923,RC01222,RC01705,RC02210	ko00000,ko00001,ko00002,ko00199,ko01000	-	-	-	p450	C71BY_ARATH	Cytochrome P450 71B37	C71BY_ARATH	Cytochrome P450 71B37	AT3G26320	cytochrome P450, family 71, subfamily B, polypeptide 36	putative cytochrome P450	cytochrome P450, family 71, subfamily B, polypeptide 36;(source:Araport11)
Flowering capability	Mi18g12010.1	chr18	12184408	12416039	12364179	12364706	-	85681.XP_006443324.1	1.1e-75	239	COG2124@1|root,KOG0156@2759|Eukaryota,37IUW@33090|Viridiplantae,3GHGM@35493|Streptophyta	35493|Streptophyta	Q	Belongs to the cytochrome P450 family	CYP83A1	GO:0000162,GO:0002376,GO:0003674,GO:0003824,GO:0004497,GO:0005575,GO:0005622,GO:0005623,GO:0005737,GO:0005739,GO:0005783,GO:0005886,GO:0006082,GO:0006520,GO:0006568,GO:0006576,GO:0006586,GO:0006725,GO:0006790,GO:0006807,GO:0006950,GO:0006952,GO:0006955,GO:0007275,GO:0008150,GO:0008152,GO:0008652,GO:0009058,GO:0009072,GO:0009073,GO:0009308,GO:0009309,GO:0009314,GO:0009416,GO:0009605,GO:0009607,GO:…	1.14.14.19,1.14.14.32,1.14.14.43,1.14.14.45	ko:K00512,ko:K11818,ko:K12156	ko00140,ko00380,ko00966,ko01100,ko01110,ko01210,ko04913,ko04917,ko04927,ko04934,map00140,map00380,map00966,map01100,map01110,map01210,map04913,map04917,map04927,map04934	M00109,M00110,M00370	R02211,R03783,R04852,R04853,R08168,R08517,R08518,R08653,R08659,R08666,R10670,R10672	RC00607,RC00660,RC00923,RC01222,RC01705,RC02210	ko00000,ko00001,ko00002,ko00199,ko01000	-	-	-	p450	C71B2_ARATH	Cytochrome P450 71B2	C71B2_ARATH	Cytochrome P450 71B2	AT1G13080	cytochrome P450, family 71, subfamily B, polypeptide 2	cytochrome P450 monooxygenase	cytochrome P450, family 71, subfamily B, polypeptide 2;(source:Araport11)
Flowering capability	Mi18g12020.1	chr18	12184408	12416039	12373132	12375799	-	85681.XP_006443321.1	1.27e-50	166	COG2124@1|root,KOG0156@2759|Eukaryota,37IUW@33090|Viridiplantae,3GHGM@35493|Streptophyta	35493|Streptophyta	Q	Belongs to the cytochrome P450 family	CYP83A1	GO:0000162,GO:0002376,GO:0003674,GO:0003824,GO:0004497,GO:0005575,GO:0005622,GO:0005623,GO:0005737,GO:0005739,GO:0005783,GO:0005886,GO:0006082,GO:0006520,GO:0006568,GO:0006576,GO:0006586,GO:0006725,GO:0006790,GO:0006807,GO:0006950,GO:0006952,GO:0006955,GO:0007275,GO:0008150,GO:0008152,GO:0008652,GO:0009058,GO:0009072,GO:0009073,GO:0009308,GO:0009309,GO:0009314,GO:0009416,GO:0009605,GO:0009607,GO:…	1.14.14.19,1.14.14.32,1.14.14.43,1.14.14.45	ko:K00512,ko:K11818,ko:K12156	ko00140,ko00380,ko00966,ko01100,ko01110,ko01210,ko04913,ko04917,ko04927,ko04934,map00140,map00380,map00966,map01100,map01110,map01210,map04913,map04917,map04927,map04934	M00109,M00110,M00370	R02211,R03783,R04852,R04853,R08168,R08517,R08518,R08653,R08659,R08666,R10670,R10672	RC00607,RC00660,RC00923,RC01222,RC01705,RC02210	ko00000,ko00001,ko00002,ko00199,ko01000	-	-	-	p450	C71BX_ARATH	Cytochrome P450 71B36	C71BX_ARATH	Cytochrome P450 71B36	AT3G26320	cytochrome P450, family 71, subfamily B, polypeptide 36	putative cytochrome P450	cytochrome P450, family 71, subfamily B, polypeptide 36;(source:Araport11)
Flowering capability	Mi18g12030.1	chr18	12184408	12416039	12377432	12380477	-
Flowering capability	Mi18g12040.1	chr18	12184408	12416039	12381371	12387326	-	85681.XP_006445533.1	5.45e-224	632	COG2124@1|root,KOG0156@2759|Eukaryota,37IUW@33090|Viridiplantae,3GHGM@35493|Streptophyta	35493|Streptophyta	Q	Belongs to the cytochrome P450 family	CYP83A1	GO:0000162,GO:0002376,GO:0003674,GO:0003824,GO:0004497,GO:0005575,GO:0005622,GO:0005623,GO:0005737,GO:0005739,GO:0005783,GO:0005886,GO:0006082,GO:0006520,GO:0006568,GO:0006576,GO:0006586,GO:0006725,GO:0006790,GO:0006807,GO:0006950,GO:0006952,GO:0006955,GO:0007275,GO:0008150,GO:0008152,GO:0008652,GO:0009058,GO:0009072,GO:0009073,GO:0009308,GO:0009309,GO:0009314,GO:0009416,GO:0009605,GO:0009607,GO:…	1.14.14.19,1.14.14.32,1.14.14.43,1.14.14.45	ko:K00512,ko:K11818,ko:K12156	ko00140,ko00380,ko00966,ko01100,ko01110,ko01210,ko04913,ko04917,ko04927,ko04934,map00140,map00380,map00966,map01100,map01110,map01210,map04913,map04917,map04927,map04934	M00109,M00110,M00370	R02211,R03783,R04852,R04853,R08168,R08517,R08518,R08653,R08659,R08666,R10670,R10672	RC00607,RC00660,RC00923,RC01222,RC01705,RC02210	ko00000,ko00001,ko00002,ko00199,ko01000	-	-	-	p450	C83B1_ARATH	Cytochrome P450 83B1 {ECO:0000303|PubMed:11114200, ECO:0000303|PubMed:9808718}	C83B1_ARATH	Cytochrome P450 83B1 {ECO:0000303|PubMed:11114200, ECO:0000303|PubMed:9808718}	AT4G31500	cytochrome P450, family 83, subfamily B, polypeptide 1	Encodes an oxime-metabolizing enzyme in the biosynthetic pathway of glucosinolates. Is required for phytochrome signal transduction in red light. Mutation confers auxin overproduction.	cytochrome P450, family 83, subfamily B, polypeptide 1;(source:Araport11)
Flowering capability	Mi18g12050.1	chr18	12184408	12416039	12393068	12394523	-
Flowering capability	Mi18g12060.1	chr18	12184408	12416039	12404090	12406195	-	85681.XP_006445533.1	6.62e-261	726	COG2124@1|root,KOG0156@2759|Eukaryota,37IUW@33090|Viridiplantae,3GHGM@35493|Streptophyta	35493|Streptophyta	Q	Belongs to the cytochrome P450 family	CYP83A1	GO:0000162,GO:0002376,GO:0003674,GO:0003824,GO:0004497,GO:0005575,GO:0005622,GO:0005623,GO:0005737,GO:0005739,GO:0005783,GO:0005886,GO:0006082,GO:0006520,GO:0006568,GO:0006576,GO:0006586,GO:0006725,GO:0006790,GO:0006807,GO:0006950,GO:0006952,GO:0006955,GO:0007275,GO:0008150,GO:0008152,GO:0008652,GO:0009058,GO:0009072,GO:0009073,GO:0009308,GO:0009309,GO:0009314,GO:0009416,GO:0009605,GO:0009607,GO:…	1.14.14.19,1.14.14.32,1.14.14.43,1.14.14.45	ko:K00512,ko:K11818,ko:K12156	ko00140,ko00380,ko00966,ko01100,ko01110,ko01210,ko04913,ko04917,ko04927,ko04934,map00140,map00380,map00966,map01100,map01110,map01210,map04913,map04917,map04927,map04934	M00109,M00110,M00370	R02211,R03783,R04852,R04853,R08168,R08517,R08518,R08653,R08659,R08666,R10670,R10672	RC00607,RC00660,RC00923,RC01222,RC01705,RC02210	ko00000,ko00001,ko00002,ko00199,ko01000	-	-	-	p450	C83B1_ARATH	Cytochrome P450 83B1 {ECO:0000303|PubMed:11114200, ECO:0000303|PubMed:9808718}	C83B1_ARATH	Cytochrome P450 83B1 {ECO:0000303|PubMed:11114200, ECO:0000303|PubMed:9808718}	AT4G31500	cytochrome P450, family 83, subfamily B, polypeptide 1	Encodes an oxime-metabolizing enzyme in the biosynthetic pathway of glucosinolates. Is required for phytochrome signal transduction in red light. Mutation confers auxin overproduction.	cytochrome P450, family 83, subfamily B, polypeptide 1;(source:Araport11)
Flowering capability	Mi18g12070.1	chr18	12184408	12416039	12413060	12417442	+	85681.XP_006435136.1	6.18e-282	804	KOG1075@1|root,KOG1075@2759|Eukaryota,37NNJ@33090|Viridiplantae,3GC1Q@35493|Streptophyta	35493|Streptophyta	S	IQ-domain	-	GO:0001101,GO:0005575,GO:0005622,GO:0005623,GO:0005634,GO:0005737,GO:0005829,GO:0005856,GO:0005875,GO:0005886,GO:0008150,GO:0009507,GO:0009526,GO:0009536,GO:0009719,GO:0009725,GO:0009737,GO:0009941,GO:0010033,GO:0015630,GO:0016020,GO:0031967,GO:0031975,GO:0032991,GO:0033993,GO:0042221,GO:0043226,GO:0043227,GO:0043228,GO:0043229,GO:0043231,GO:0043232,GO:0044422,GO:0044424,GO:0044430,GO:0044434,GO:…	-	-	-	-	-	-	-	-	-	-	DUF4005,IQ	IQD32_ARATH	Protein IQ-DOMAIN 32 {ECO:0000303|PubMed:16368012}	IQD32_ARATH	Protein IQ-DOMAIN 32 {ECO:0000303|PubMed:16368012}	AT1G19870	IQ-domain 32	Encodes a microtubule-associated protein.Member of IQ67 (CaM binding) domain containing family.	IQ-domain 32;(source:Araport11)
Flowering capability	Mi02g07220.1	chr2	5344965	5545002	5339177	5345390	+	29760.VIT_06s0004g02730.t01	7.89e-225	635	28P8S@1|root,2QVVW@2759|Eukaryota,37NIG@33090|Viridiplantae,3GEG8@35493|Streptophyta	35493|Streptophyta	S	Protein-tyrosine	-	GO:0002376,GO:0003674,GO:0003824,GO:0005575,GO:0005622,GO:0005623,GO:0005737,GO:0005768,GO:0005794,GO:0005802,GO:0006029,GO:0006521,GO:0006807,GO:0006950,GO:0006952,GO:0006955,GO:0007275,GO:0008146,GO:0008150,GO:0008152,GO:0008476,GO:0009058,GO:0009059,GO:0009100,GO:0009101,GO:0009653,GO:0009719,GO:0009725,GO:0009733,GO:0009888,GO:0009889,GO:0009890,GO:0009892,GO:0009987,GO:0010015,GO:0010033,GO:…	2.8.2.20	ko:K22218	-	-	-	-	ko00000,ko01000	-	-	-	Sulfotransfer_1,Sulfotransfer_2	TPST_ARATH	Protein-tyrosine sulfotransferase	TPST_ARATH	Protein-tyrosine sulfotransferase	AT1G08030	tyrosylprotein sulfotransferase	Encodes a tyrosylprotein sulfotransferase (TPST). This protein is a 500-aa type I transmembrane protein that shows no sequence similarity to animal TPSTs. Activity confirmed by protein expression in yeast. TPST is expressed throughout the plant body, and the highest levels of expression are in the root apical meristem. TPST acts in the auxin pathway to maintain postembryonic root stem cell niche …	tyrosylprotein sulfotransferase;(source:Araport11)
Flowering capability	Mi02g07230.1	chr2	5344965	5545002	5347516	5350220	+	85681.XP_006424556.1	7.23e-94	285	COG5641@1|root,KOG1601@2759|Eukaryota,37UD2@33090|Viridiplantae,3GI0C@35493|Streptophyta	35493|Streptophyta	K	GATA transcription factor	-	GO:0000976,GO:0000977,GO:0000981,GO:0001012,GO:0001067,GO:0001085,GO:0001228,GO:0003674,GO:0003676,GO:0003677,GO:0003682,GO:0003690,GO:0003700,GO:0005488,GO:0005515,GO:0005575,GO:0005622,GO:0005623,GO:0005634,GO:0005667,GO:0006139,GO:0006351,GO:0006355,GO:0006357,GO:0006366,GO:0006725,GO:0006807,GO:0008134,GO:0008150,GO:0008152,GO:0009058,GO:0009059,GO:0009889,GO:0009891,GO:0009893,GO:0009987,GO:…	-	ko:K21630	-	-	-	-	ko00000,ko03000	-	-	-	GATA	GAT10_ARATH	GATA transcription factor 10	GAT10_ARATH	GATA transcription factor 10	AT1G08010	GATA transcription factor 11	Encodes a member of the GATA factor family of zinc finger transcription factors.	GATA transcription factor 11;(source:Araport11)
Flowering capability	Mi02g07240.1	chr2	5344965	5545002	5356819	5360613	+	85681.XP_006424557.1	0	1224	28JYJ@1|root,2QQ5I@2759|Eukaryota,37IVI@33090|Viridiplantae,3GG3D@35493|Streptophyta	35493|Streptophyta	K	Auxin response factors (ARFs) are transcriptional factors that bind specifically to the DNA sequence 5'-TGTCTC-3' found in the auxin-responsive promoter elements (AuxREs)	ARF10	GO:0000003,GO:0001101,GO:0003006,GO:0003674,GO:0003676,GO:0003700,GO:0003723,GO:0005488,GO:0005575,GO:0005622,GO:0005623,GO:0005634,GO:0006355,GO:0007154,GO:0007165,GO:0007275,GO:0007389,GO:0008150,GO:0009719,GO:0009725,GO:0009733,GO:0009734,GO:0009737,GO:0009738,GO:0009743,GO:0009755,GO:0009791,GO:0009889,GO:0009908,GO:0009962,GO:0009987,GO:0010033,GO:0010154,GO:0010468,GO:0010556,GO:0019219,GO:…	-	-	-	-	-	-	-	-	-	-	Auxin_resp,B3	ARFR_ORYSJ	Auxin response factor 18	ARFR_ORYSJ	Auxin response factor 18	AT2G28350	auxin response factor 10	Involved in root cap cell differentiation.	auxin response factor 10;(source:Araport11)
Flowering capability	Mi02g07250.1	chr2	5344965	5545002	5369371	5370859	-	225117.XP_009367064.1	1.42e-23	93.2	KOG3493@1|root,KOG3493@2759|Eukaryota,37VXX@33090|Viridiplantae,3GK34@35493|Streptophyta,4JQIB@91835|fabids	35493|Streptophyta	O	Ubiquitin-like protein	-	-	-	ko:K13113	ko04212,map04212	-	-	-	ko00000,ko00001,ko03041	-	-	-	ubiquitin	UBL5_ARATH	Ubiquitin-like protein 5	UBL5_ARATH	Ubiquitin-like protein 5	AT3G45180	Ubiquitin-like superfamily protein	Ubiquitin like protein that appears to play a role in pre-mRNA splicing.	Ubiquitin-like superfamily protein;(source:Araport11)
Flowering capability	Mi02g07260.1	chr2	5344965	5545002	5371016	5376086	+
Flowering capability	Mi02g07270.1	chr2	5344965	5545002	5376687	5377184	+
Flowering capability	Mi02g07280.1	chr2	5344965	5545002	5388142	5396173	-	2711.XP_006488080.1	0	1414	KOG2073@1|root,KOG2073@2759|Eukaryota,37QVW@33090|Viridiplantae,3G88C@35493|Streptophyta	35493|Streptophyta	D	Serine threonine-protein phosphatase 6 regulatory subunit	-	-	-	ko:K15501	-	-	-	-	ko00000,ko01009,ko03400	-	-	-	SAPS	PP6R3_CHICK	Serine/threonine-protein phosphatase 6 regulatory subunit 3	PP6R3_CHICK	Serine/threonine-protein phosphatase 6 regulatory subunit 3	AT1G07990	SIT4 phosphatase-associated family protein	NULL	SIT4 phosphatase-associated family protein;(source:Araport11)
Flowering capability	Mi02g07290.1	chr2	5344965	5545002	5400002	5405446	+	2711.XP_006488082.1	4.76e-106	308	2CN42@1|root,2QTTS@2759|Eukaryota,37T7T@33090|Viridiplantae,3G9HN@35493|Streptophyta	35493|Streptophyta	S	Belongs to the Casparian strip membrane proteins (CASP) family	-	GO:0005575,GO:0005623,GO:0005886,GO:0016020,GO:0044464,GO:0071944	-	-	-	-	-	-	-	-	-	-	DUF588	CSPL6_ARATH	CASP-like protein 5A2	CSPL6_ARATH	CASP-like protein 5A2	AT2G28370	Uncharacterised protein family (UPF0497)	NULL	Uncharacterized protein family (UPF0497);(source:Araport11)
Flowering capability	Mi02g07300.1	chr2	5344965	5545002	5406786	5412154	-	2711.XP_006488084.1	0	1540	28H7Z@1|root,2QRJM@2759|Eukaryota,37HH8@33090|Viridiplantae,3GBPY@35493|Streptophyta	35493|Streptophyta	K	homeobox-leucine zipper protein	REV	GO:0001067,GO:0003002,GO:0003674,GO:0003676,GO:0003677,GO:0003700,GO:0005488,GO:0005575,GO:0005622,GO:0005623,GO:0005634,GO:0006355,GO:0007275,GO:0007389,GO:0008150,GO:0009653,GO:0009798,GO:0009799,GO:0009855,GO:0009888,GO:0009889,GO:0009933,GO:0009943,GO:0009944,GO:0009955,GO:0009956,GO:0009987,GO:0010014,GO:0010051,GO:0010087,GO:0010089,GO:0010468,GO:0010556,GO:0019219,GO:0019222,GO:0030154,GO:…	-	ko:K09338	-	-	-	-	ko00000,ko03000	-	-	-	Homeobox,MEKHLA,START	REV_ARATH	Homeobox-leucine zipper protein REVOLUTA {ECO:0000303|PubMed:7555701}	REV_ARATH	Homeobox-leucine zipper protein REVOLUTA {ECO:0000303|PubMed:7555701}	AT5G60690	Homeobox-leucine zipper family protein / lipid-binding START domain-containing protein	REVOLUTA regulates meristem initiation at lateral positions. a member of a small homeodomain-leucine zipper family. Has overlapping functions with PHAVOLUTA and PHABULOSA. The mRNA is cell-to-cell mobile.	Homeobox-leucine zipper family protein / lipid-binding START domain-containing protein;(source:Araport11)
Flowering capability	Mi02g07310.1	chr2	5344965	5545002	5419780	5423596	-	2711.XP_006488085.1	6.49e-186	532	28KUZ@1|root,2QTBA@2759|Eukaryota,37I50@33090|Viridiplantae,3G99T@35493|Streptophyta	35493|Streptophyta	J	Double-stranded RNA-binding protein	DRB2	GO:0003674,GO:0003676,GO:0003723,GO:0003725,GO:0005488,GO:0005575,GO:0005622,GO:0005623,GO:0005737,GO:0006139,GO:0006325,GO:0006342,GO:0006355,GO:0006396,GO:0006725,GO:0006807,GO:0006996,GO:0008150,GO:0008152,GO:0009889,GO:0009890,GO:0009892,GO:0009987,GO:0010033,GO:0010467,GO:0010468,GO:0010556,GO:0010558,GO:0010605,GO:0010608,GO:0010629,GO:0014070,GO:0016043,GO:0016070,GO:0016441,GO:0016458,GO:…	-	-	-	-	-	-	-	-	-	-	dsrm	DRB2_ARATH	Double-stranded RNA-binding protein 2	DRB2_ARATH	Double-stranded RNA-binding protein 2	AT2G28380	dsRNA-binding protein 2	Encodes a cytoplasmic dsRNA-binding protein DRB2. A maternally expressed imprinted gene. DRB2 and DRB4 have an antagonistic impact on polymerase IV-dependent siRNA levels.	dsRNA-binding protein 2;(source:Araport11)
Flowering capability	Mi02g07320.1	chr2	5344965	5545002	5425269	5431951	-	85681.XP_006424567.1	0	928	KOG0997@1|root,KOG0997@2759|Eukaryota,37KB6@33090|Viridiplantae,3G922@35493|Streptophyta	35493|Streptophyta	S	Vacuolar fusion protein	-	GO:0005575,GO:0005622,GO:0005623,GO:0005737,GO:0005768,GO:0006810,GO:0006886,GO:0006996,GO:0007033,GO:0007034,GO:0007275,GO:0008104,GO:0008150,GO:0009987,GO:0012505,GO:0015031,GO:0015833,GO:0016043,GO:0016192,GO:0031410,GO:0031982,GO:0032501,GO:0032502,GO:0033036,GO:0034613,GO:0042886,GO:0043226,GO:0043227,GO:0043229,GO:0044424,GO:0044444,GO:0044464,GO:0045184,GO:0045324,GO:0046907,GO:0048731,GO:…	-	ko:K20195	ko04138,map04138	-	-	-	ko00000,ko00001,ko04131	-	-	-	Mon1	MON1_ARATH	Vacuolar fusion protein MON1 homolog {ECO:0000305}	MON1_ARATH	Vacuolar fusion protein MON1 homolog {ECO:0000305}	AT2G28390	SAND family protein	NULL	SAND family protein;(source:Araport11)
Flowering capability	Mi02g07330.1	chr2	5344965	5545002	5433477	5434377	+
Flowering capability	Mi02g07340.1	chr2	5344965	5545002	5443311	5445575	+	2711.XP_006488093.1	0	907	COG0666@1|root,KOG0504@2759|Eukaryota,37T9Q@33090|Viridiplantae,3GF4J@35493|Streptophyta	35493|Streptophyta	L	ankyrin repeat-containing protein	-	-	-	-	-	-	-	-	-	-	-	-	Ank_2,PGG	ITN1_ARATH	Ankyrin repeat-containing protein ITN1	ITN1_ARATH	Ankyrin repeat-containing protein ITN1	AT3G18670	Ankyrin repeat family protein	NULL	Ankyrin repeat family protein;(source:Araport11)
Flowering capability	Mi02g07350.1	chr2	5344965	5545002	5453054	5454690	+	2711.XP_006488093.1	7.07e-187	541	COG0666@1|root,KOG0504@2759|Eukaryota,37T9Q@33090|Viridiplantae,3GF4J@35493|Streptophyta	35493|Streptophyta	L	ankyrin repeat-containing protein	-	-	-	-	-	-	-	-	-	-	-	-	Ank_2,PGG	-	-	-	-	AT4G03500	Ankyrin repeat family protein	NULL	Ankyrin repeat family protein;(source:Araport11)
Flowering capability	Mi02g07360.1	chr2	5344965	5545002	5455533	5457861	+	2711.XP_006488093.1	0	900	COG0666@1|root,KOG0504@2759|Eukaryota,37T9Q@33090|Viridiplantae,3GF4J@35493|Streptophyta	35493|Streptophyta	L	ankyrin repeat-containing protein	-	-	-	-	-	-	-	-	-	-	-	-	Ank_2,PGG	ITN1_ARATH	Ankyrin repeat-containing protein ITN1	ITN1_ARATH	Ankyrin repeat-containing protein ITN1	AT3G18670	Ankyrin repeat family protein	NULL	Ankyrin repeat family protein;(source:Araport11)
Flowering capability	Mi02g07370.1	chr2	5344965	5545002	5460989	5461521	+	2711.XP_006488093.1	5.05e-76	245	COG0666@1|root,KOG0504@2759|Eukaryota,37T9Q@33090|Viridiplantae,3GF4J@35493|Streptophyta	35493|Streptophyta	L	ankyrin repeat-containing protein	-	-	-	-	-	-	-	-	-	-	-	-	Ank_2,PGG	-	-	-	-	AT4G03500	Ankyrin repeat family protein	NULL	Ankyrin repeat family protein;(source:Araport11)
Flowering capability	Mi02g07380.1	chr2	5344965	5545002	5470671	5472441	+	2711.XP_006488095.1	1.04e-193	538	COG0580@1|root,KOG0223@2759|Eukaryota,37I73@33090|Viridiplantae,3G7V9@35493|Streptophyta	35493|Streptophyta	G	Belongs to the MIP aquaporin (TC 1.A.8) family	-	GO:0001101,GO:0003674,GO:0005215,GO:0005372,GO:0005575,GO:0005623,GO:0005886,GO:0005887,GO:0005911,GO:0006810,GO:0006811,GO:0006833,GO:0006855,GO:0007275,GO:0008150,GO:0009506,GO:0009653,GO:0009719,GO:0009725,GO:0009737,GO:0009888,GO:0009987,GO:0010015,GO:0010033,GO:0010053,GO:0010054,GO:0015250,GO:0015267,GO:0015318,GO:0015893,GO:0016020,GO:0016021,GO:0016049,GO:0021700,GO:0022622,GO:0022803,GO:…	-	ko:K09872	-	-	-	-	ko00000,ko02000	1.A.8,1.A.8.11	-	-	MIP	PIP27_MAIZE	Aquaporin PIP2-7	PIP27_MAIZE	Aquaporin PIP2-7	AT5G60660	plasma membrane intrinsic protein 2;4	A member of the plasma membrane intrinsic protein subfamily PIP2.When expressed in yeast cells can conduct hydrogen peroxide into those cells. Mutants exhibit longer root hairs.	plasma membrane intrinsic protein 2;(source:Araport11)
Flowering capability	Mi02g07390.1	chr2	5344965	5545002	5478808	5480109	-	29760.VIT_06s0004g02870.t01	1.42e-34	120	2E2JE@1|root,2S9SR@2759|Eukaryota,37WW9@33090|Viridiplantae,3GKWW@35493|Streptophyta	35493|Streptophyta	-	-	-	-	-	-	-	-	-	-	-	-	-	-	-	-	-	-	-	AT2G28430	NULL	NULL	zinc finger, C3HC4 type family protein;(source:Araport11)
Flowering capability	Mi02g07400.1	chr2	5344965	5545002	5481949	5485987	+	2711.XP_006488098.1	6.98e-231	651	COG0515@1|root,KOG1187@2759|Eukaryota,37TE0@33090|Viridiplantae,3GCJ4@35493|Streptophyta	35493|Streptophyta	T	receptor-like protein kinase	-	GO:0003674,GO:0003824,GO:0004672,GO:0004674,GO:0004675,GO:0004888,GO:0005488,GO:0005515,GO:0005575,GO:0005623,GO:0005886,GO:0006464,GO:0006468,GO:0006793,GO:0006796,GO:0006807,GO:0007154,GO:0007165,GO:0007166,GO:0007167,GO:0007178,GO:0008150,GO:0008152,GO:0009987,GO:0016020,GO:0016301,GO:0016310,GO:0016740,GO:0016772,GO:0016773,GO:0019199,GO:0019538,GO:0019899,GO:0019900,GO:0019901,GO:0023052,GO:…	-	-	-	-	-	-	-	-	-	-	Pkinase_Tyr	HPCA1_ARATH	Leucine-rich repeat receptor protein kinase HPCA1 {ECO:0000305}	HPCA1_ARATH	Leucine-rich repeat receptor protein kinase HPCA1 {ECO:0000305}	AT3G26700	Protein kinase superfamily protein	NULL	Protein kinase superfamily protein;(source:Araport11)
Flowering capability	Mi02g07410.1	chr2	5344965	5545002	5486897	5490224	+	2711.XP_006488102.1	0	853	COG0526@1|root,KOG0190@2759|Eukaryota,37JKB@33090|Viridiplantae,3GC2Y@35493|Streptophyta	35493|Streptophyta	O	protein disulfide isomerase-like	PDIL1-4	GO:0003674,GO:0003756,GO:0003824,GO:0005575,GO:0005622,GO:0005623,GO:0005737,GO:0005739,GO:0005773,GO:0005774,GO:0005783,GO:0006457,GO:0006950,GO:0006979,GO:0008150,GO:0009507,GO:0009536,GO:0009987,GO:0012505,GO:0016020,GO:0016853,GO:0016860,GO:0016864,GO:0031090,GO:0033554,GO:0034976,GO:0043226,GO:0043227,GO:0043229,GO:0043231,GO:0044422,GO:0044424,GO:0044437,GO:0044444,GO:0044446,GO:0044464,GO:…	5.3.4.1	ko:K09580	ko04141,map04141	-	-	-	ko00000,ko00001,ko01000,ko03110,ko04131,ko04147	-	-	-	Thioredoxin,Thioredoxin_6	PDI14_ARATH	Protein disulfide isomerase-like 1-4	PDI14_ARATH	Protein disulfide isomerase-like 1-4	AT5G60640	PDI-like 1-4	Encodes a protein disulfide isomerase-like (PDIL) protein, a member of a multigene family within the thioredoxin (TRX) superfamily. Unlike several other PDI family members, transcript levels for this gene are not up-regulated in response to three different chemical inducers of ER stress (dithiothreitol, beta-mercaptoethanol, and tunicamycin). However, the level of transcripts for this gene is sli…	PDI-like 1-4;(source:Araport11)
Flowering capability	Mi02g07420.1	chr2	5344965	5545002	5492869	5493348	+	29730.Gorai.003G141200.1	1.52e-13	71.6	2CYE4@1|root,2S3TU@2759|Eukaryota,37WBY@33090|Viridiplantae,3GKHD@35493|Streptophyta	35493|Streptophyta	S	Vegetative cell wall protein	-	-	-	-	-	-	-	-	-	-	-	-	-	-	-	-	-	AT3G45230	hydroxyproline-rich glycoprotein family protein	Encodes the arabinogalactan protein core of plant cell wall proteoglycan that contains arabinogalactan and cell wall matrix glycan pectin and/or xylan domains.	hydroxyproline-rich glycoprotein family protein;(source:Araport11)
Flowering capability	Mi02g07430.1	chr2	5344965	5545002	5494806	5501074	-	3983.cassava4.1_002363m	0	1370	COG0821@1|root,2QSBY@2759|Eukaryota,37P9A@33090|Viridiplantae,3GCTI@35493|Streptophyta,4JKQB@91835|fabids	35493|Streptophyta	I	4-hydroxy-3-methylbut-2-en-1-yl diphosphate synthase	-	GO:0001101,GO:0002376,GO:0003674,GO:0003824,GO:0005488,GO:0005575,GO:0005622,GO:0005623,GO:0005737,GO:0006081,GO:0006082,GO:0006090,GO:0006629,GO:0006644,GO:0006720,GO:0006793,GO:0006796,GO:0006950,GO:0006952,GO:0006955,GO:0007154,GO:0007165,GO:0008150,GO:0008152,GO:0008299,GO:0008610,GO:0008654,GO:0009058,GO:0009240,GO:0009507,GO:0009526,GO:0009532,GO:0009536,GO:0009570,GO:0009605,GO:0009607,GO:…	1.17.7.1,1.17.7.3	ko:K03526	ko00900,ko01100,ko01110,ko01130,map00900,map01100,map01110,map01130	M00096	R08689,R10859	RC01486	ko00000,ko00001,ko00002,ko01000	-	-	-	GcpE	ISPG_ARATH	4-hydroxy-3-methylbut-2-en-1-yl diphosphate synthase (ferredoxin), chloroplastic	ISPG_ARATH	4-hydroxy-3-methylbut-2-en-1-yl diphosphate synthase (ferredoxin), chloroplastic	AT5G60600	4-hydroxy-3-methylbut-2-enyl diphosphate synthase	Encodes a chloroplast-localized hydroxy-2-methyl-2-(E)-butenyl 4-diphosphate (HMBPP) synthase (HDS), catalyzes the formation of HMBPP from 2-C-methyl-D-erythrytol 2,4-cyclodiphosphate (MEcPP). The HDS enzyme controls the penultimate steps of the biosynthesis of IPP and dimethylallyl diphosphate (DMAPP) via the MEP pathway and may serve as a metabolic control point for SA-mediated disease resistan…	4-hydroxy-3-methylbut-2-enyl diphosphate synthase;(source:Araport11)
Flowering capability	Mi02g07440.1	chr2	5344965	5545002	5505603	5508647	-	2711.XP_006488108.1	8.72e-148	421	COG0009@1|root,KOG3051@2759|Eukaryota,37NBX@33090|Viridiplantae,3GAUJ@35493|Streptophyta	35493|Streptophyta	J	YrdC domain-containing protein	-	-	-	-	-	-	-	-	-	-	-	-	Sua5_yciO_yrdC	YRDC_BOVIN	Threonylcarbamoyl-AMP synthase {ECO:0000305}	YRDC_BOVIN	Threonylcarbamoyl-AMP synthase {ECO:0000305}	AT5G60590	DHBP synthase RibB-like alpha/beta domain	NULL	DHBP synthase RibB-like alpha/beta domain-containing protein;(source:Araport11)
Flowering capability	Mi02g07450.1	chr2	5344965	5545002	5509688	5514363	-	85681.XP_006424588.1	1.47e-240	676	COG5183@1|root,KOG1609@2759|Eukaryota,37QRX@33090|Viridiplantae,3GARZ@35493|Streptophyta	35493|Streptophyta	A	zinc finger	-	-	-	-	-	-	-	-	-	-	-	-	RINGv	-	-	-	-	AT5G60580	RING/U-box superfamily protein	NULL	RING/U-box superfamily protein;(source:Araport11)
Flowering capability	Mi02g07460.1	chr2	5344965	5545002	5519492	5525673	-	2711.XP_006488112.1	0	1223	COG2265@1|root,COG5063@1|root,KOG1677@2759|Eukaryota,KOG2187@2759|Eukaryota,37HMZ@33090|Viridiplantae,3GD50@35493|Streptophyta	35493|Streptophyta	J	Belongs to the class I-like SAM-binding methyltransferase superfamily. RNA M5U methyltransferase family	-	-	-	ko:K15332	-	-	-	-	ko00000,ko01000,ko03016	-	-	-	RRM_1,tRNA_U5-meth_tr,zf-CCCH	C3H24_ARATH	Zinc finger CCCH domain-containing protein 24	C3H24_ARATH	Zinc finger CCCH domain-containing protein 24	AT2G28450	zinc finger (CCCH-type) family protein	NULL	zinc finger (CCCH-type) family protein;(source:Araport11)
Flowering capability	Mi02g07470.1	chr2	5344965	5545002	5528287	5530919	-	2711.XP_006488113.1	3.49e-146	422	KOG4265@1|root,KOG4265@2759|Eukaryota,37QCG@33090|Viridiplantae,3G7XR@35493|Streptophyta	35493|Streptophyta	O	E3 ubiquitin-protein ligase	-	GO:0003674,GO:0003824,GO:0004842,GO:0006464,GO:0006807,GO:0008150,GO:0008152,GO:0008277,GO:0008589,GO:0009966,GO:0009968,GO:0009987,GO:0010646,GO:0010648,GO:0016567,GO:0016740,GO:0019538,GO:0019787,GO:0023051,GO:0023057,GO:0032446,GO:0036211,GO:0043170,GO:0043412,GO:0043949,GO:0043951,GO:0044237,GO:0044238,GO:0044260,GO:0044267,GO:0045744,GO:0045879,GO:0048519,GO:0048523,GO:0048583,GO:0048585,GO:…	2.3.2.27	ko:K10604	ko04120,map04120	-	-	-	ko00000,ko00001,ko01000,ko04121	-	-	-	zf-C3HC4_3	LOFG2_ARATH	Probable E3 ubiquitin-protein ligase LOG2	LOFG2_ARATH	Probable E3 ubiquitin-protein ligase LOG2	AT3G09770	RING/U-box superfamily protein	Encodes a ubiquitin E3 ligase LOG2 (LOSS OF GDU2). Required for GLUTAMINE DUMPER1(GDU1)-induced amino secretion.	RING/U-box superfamily protein;(source:Araport11)
Flowering capability	Mi02g07480.1	chr2	5344965	5545002	5533052	5534224	-	2711.XP_006488114.1	4.52e-226	629	KOG1072@1|root,KOG1072@2759|Eukaryota,37JFG@33090|Viridiplantae,3GA4U@35493|Streptophyta	35493|Streptophyta	S	F-box Kelch-repeat protein	-	GO:0000151,GO:0003674,GO:0005488,GO:0005515,GO:0005575,GO:0005622,GO:0005623,GO:0005634,GO:0005737,GO:0006508,GO:0006511,GO:0006807,GO:0008150,GO:0008152,GO:0009056,GO:0009057,GO:0009987,GO:0010498,GO:0019005,GO:0019222,GO:0019538,GO:0019899,GO:0019941,GO:0030162,GO:0030163,GO:0031461,GO:0031625,GO:0032991,GO:0043161,GO:0043170,GO:0043226,GO:0043227,GO:0043229,GO:0043231,GO:0043632,GO:0044237,GO:…	-	-	-	-	-	-	-	-	-	-	F-box,Kelch_1	FK132_ARATH	F-box/kelch-repeat protein At5g60570	FK132_ARATH	F-box/kelch-repeat protein At5g60570	AT5G60570	Galactose oxidase/kelch repeat superfamily protein	NULL	Galactose oxidase/kelch repeat superfamily protein;(source:Araport11)
Flowering capability	Mi02g07490.1	chr2	5344965	5545002	5540134	5545183	-	2711.XP_006488116.1	7.47e-242	671	KOG0585@1|root,KOG0585@2759|Eukaryota,37RDJ@33090|Viridiplantae,3GGWE@35493|Streptophyta	35493|Streptophyta	T	belongs to the protein kinase superfamily	-	GO:0003674,GO:0003824,GO:0004672,GO:0004674,GO:0005575,GO:0005622,GO:0005623,GO:0006464,GO:0006468,GO:0006793,GO:0006796,GO:0006807,GO:0007154,GO:0007165,GO:0008150,GO:0008152,GO:0009605,GO:0009607,GO:0009615,GO:0009987,GO:0016301,GO:0016310,GO:0016740,GO:0016772,GO:0016773,GO:0018105,GO:0018107,GO:0018193,GO:0018209,GO:0018210,GO:0019538,GO:0023052,GO:0030587,GO:0031156,GO:0032502,GO:0035556,GO:…	2.7.11.17	ko:K00908,ko:K07359	ko04140,ko04152,ko04211,ko04920,ko04921,ko05034,map04140,map04152,map04211,map04920,map04921,map05034	-	-	-	ko00000,ko00001,ko01000,ko01001	-	-	-	Pkinase	GRIK1_ARATH	Serine/threonine-protein kinase GRIK1	GRIK1_ARATH	Serine/threonine-protein kinase GRIK1	AT5G60550	geminivirus rep interacting kinase 2	Encodes a geminivirus Rep interacting kinase (GRIK; GRIK1/AT3G45240, GRIK2/AT5G60550). GRIKs are SnRK1 (SNF1-related kinases) activating kinases. Both GRIKs specifically bind to the SnRK1 catalytic subunit and phosphorylate the equivalent threonine residue in its activation loop in vitro.	geminivirus rep interacting kinase 2;(source:Araport11)
Flowering capability	Mi02g20280.1	chr2	20315571	20515886	20315779	20317499	+	2711.XP_006480500.1	2.17e-72	226	2ARH7@1|root,2RZMD@2759|Eukaryota,37UJF@33090|Viridiplantae,3GJ6C@35493|Streptophyta	35493|Streptophyta	S	Ycf20-like protein	-	GO:0005575,GO:0005622,GO:0005623,GO:0005737,GO:0008150,GO:0009314,GO:0009416,GO:0009507,GO:0009536,GO:0009628,GO:0010196,GO:0043226,GO:0043227,GO:0043229,GO:0043231,GO:0044424,GO:0044444,GO:0044464,GO:0050896,GO:1990066	-	-	-	-	-	-	-	-	-	-	DUF565	YC20L_ARATH	Ycf20-like protein	YC20L_ARATH	Ycf20-like protein	AT1G65420	Protein of unknown function (DUF565)	Chloroplast localized YCF20-like gene involved in nonphotochemical quenching. Has overlapping functions with npq6.	antigen receptor-like protein (DUF565);(source:Araport11)
Flowering capability	Mi02g20290.1	chr2	20315571	20515886	20318554	20319704	-	3641.EOY09724	1.67e-102	308	28IR5@1|root,2SJ4A@2759|Eukaryota,37YTD@33090|Viridiplantae,3GNMD@35493|Streptophyta	35493|Streptophyta	S	Protein FAR1-RELATED SEQUENCE	-	-	-	-	-	-	-	-	-	-	-	-	FAR1	FRS3_ARATH	Protein FAR1-RELATED SEQUENCE 3	FRS3_ARATH	Protein FAR1-RELATED SEQUENCE 3	AT3G59470	Far-red impaired responsive (FAR1) family protein	Encodes one of four FRS (FAR1-RELATED SEQUENCE) factor-like genes in Arabidopsis. FRS factors are characterized by having an N-terminal C2H2-type chelating motif of the WRKY- Glial Cell Missing1 family, a central core transposase domain of Mutator-like element transposases, and a C-terminal SWIM domain. The four FRF-like genes in Arabidopsis share only the N-terminal motif with FRS proteins. FRF1…	Far-red impaired responsive (FAR1) family protein;(source:Araport11)
Flowering capability	Mi02g20300.1	chr2	20315571	20515886	20321799	20327549	-	3983.cassava4.1_002713m	3.82e-221	639	28IJ6@1|root,2QSTN@2759|Eukaryota,37KJ6@33090|Viridiplantae,3GBIK@35493|Streptophyta,4JEHD@91835|fabids	35493|Streptophyta	K	AP2-like ethylene-responsive transcription factor	-	-	-	ko:K09285	-	-	-	-	ko00000,ko03000	-	-	-	AP2	BBM2_BRANA	AP2-like ethylene-responsive transcription factor BBM2	BBM2_BRANA	AP2-like ethylene-responsive transcription factor BBM2	AT5G17430	Integrase-type DNA-binding superfamily protein	Encodes an AP2-domain containing protein similar to ANT. Expressed in embryos and lateral root primordium. PLT4 acts after PLT3,5 and 7 during lateral roof formation.	Integrase-type DNA-binding superfamily protein;(source:Araport11)
Flowering capability	Mi02g20310.1	chr2	20315571	20515886	20385840	20390259	-	2711.XP_006480495.1	3.01e-271	748	KOG2369@1|root,KOG2369@2759|Eukaryota,37QYP@33090|Viridiplantae,3GA3T@35493|Streptophyta	35493|Streptophyta	I	Phospholipase A(1)	-	-	3.1.1.32	ko:K22389	ko00564,ko00592,ko01100,ko01110,map00564,map00592,map01100,map01110	-	R01316,R02054,R04034,R07860	RC00020,RC00041	ko00000,ko00001,ko01000	-	-	-	LCAT	LCAT3_ARATH	Phospholipase A(1) LCAT3	LCAT3_ARATH	Phospholipase A(1) LCAT3	AT3G03310	lecithin:cholesterol acyltransferase 3	NULL	lecithin:cholesterol acyltransferase 3;(source:Araport11)
Flowering capability	Mi02g20320.1	chr2	20315571	20515886	20393340	20394903	-	218851.Aquca_058_00065.1	5.21e-41	135	KOG3499@1|root,KOG3499@2759|Eukaryota,37VZR@33090|Viridiplantae,3GK1H@35493|Streptophyta	35493|Streptophyta	J	Belongs to the eukaryotic ribosomal protein eL38 family	-	GO:0003674,GO:0003676,GO:0003723,GO:0003735,GO:0005198,GO:0005488,GO:0005575,GO:0005622,GO:0005623,GO:0005737,GO:0005829,GO:0005840,GO:0006412,GO:0006518,GO:0006807,GO:0008150,GO:0008152,GO:0009058,GO:0009059,GO:0009987,GO:0010467,GO:0015934,GO:0016043,GO:0019538,GO:0022607,GO:0022613,GO:0022618,GO:0022625,GO:0022626,GO:0032991,GO:0034622,GO:0034641,GO:0034645,GO:0043043,GO:0043170,GO:0043226,GO:…	-	ko:K02923	ko03010,map03010	M00177	-	-	br01610,ko00000,ko00001,ko00002,ko03011	-	-	-	Ribosomal_L38e	RL38_ARATH	Large ribosomal subunit protein eL38z/eL38y {ECO:0000303|PubMed:36423343}	RL38_ARATH	Large ribosomal subunit protein eL38z/eL38y {ECO:0000303|PubMed:36423343}	AT3G59540	Ribosomal L38e protein family	NULL	Ribosomal L38e protein family;(source:Araport11)
Flowering capability	Mi02g20330.1	chr2	20315571	20515886	20411784	20423182	+	85681.XP_006428679.1	0	1987	COG0571@1|root,KOG0701@2759|Eukaryota,37JM0@33090|Viridiplantae,3G9E9@35493|Streptophyta	35493|Streptophyta	A	Belongs to the helicase family. Dicer subfamily	-	GO:0002252,GO:0002376,GO:0003674,GO:0003676,GO:0003723,GO:0003824,GO:0004518,GO:0004519,GO:0004521,GO:0004525,GO:0004540,GO:0005488,GO:0005575,GO:0005622,GO:0005623,GO:0005634,GO:0005737,GO:0006139,GO:0006259,GO:0006396,GO:0006725,GO:0006807,GO:0006950,GO:0006952,GO:0006955,GO:0008150,GO:0008152,GO:0009605,GO:0009607,GO:0009615,GO:0009616,GO:0009892,GO:0009987,GO:0010033,GO:0010216,GO:0010267,GO:…	-	ko:K11592	ko05206,map05206	-	-	-	ko00000,ko00001,ko01000,ko03036	-	-	-	DEAD,Dicer_dimer,Helicase_C,PAZ,ResIII,Ribonuclease_3,dsrm	DCL2_ARATH	Endoribonuclease Dicer homolog 2	DCL2_ARATH	Endoribonuclease Dicer homolog 2	AT3G03300	dicer-like 2	Encodes a Dicer-like protein that functions in the antiviral silencing response in turnip-crinkle virus-infected plants but not in TMV or CMV-strain-Y-infected plants. Involved in the production of ta-siRNAs. Partially antagonizes the production of miRNAs by DCL1. Substitutes for DCL4 to produce viral siRNA when DCL4 is missing or inhibited. Able to produce siRNAs but not miRNAs.	dicer-like 2;(source:Araport11)
Flowering capability	Mi02g20340.1	chr2	20315571	20515886	20424883	20428609	+	2711.XP_006480480.1	1.02e-244	681	COG0216@1|root,KOG2726@2759|Eukaryota,37HPK@33090|Viridiplantae,3GG2E@35493|Streptophyta	35493|Streptophyta	J	peptide chain release factor	-	GO:0005575,GO:0005622,GO:0005623,GO:0005737,GO:0006139,GO:0006396,GO:0006412,GO:0006415,GO:0006518,GO:0006725,GO:0006807,GO:0006996,GO:0008150,GO:0008152,GO:0009058,GO:0009059,GO:0009507,GO:0009532,GO:0009536,GO:0009570,GO:0009657,GO:0009987,GO:0010467,GO:0016043,GO:0016070,GO:0019538,GO:0022411,GO:0032984,GO:0034641,GO:0034645,GO:0043043,GO:0043170,GO:0043226,GO:0043227,GO:0043229,GO:0043231,GO:…	-	ko:K02836	-	-	-	-	ko00000,ko03012	-	-	-	PCRF,RF-1	PRFB1_ARATH	Peptide chain release factor PrfB1, chloroplastic {ECO:0000303|PubMed:21771930}	PRFB1_ARATH	Peptide chain release factor PrfB1, chloroplastic {ECO:0000303|PubMed:21771930}	AT5G36170	high chlorophyll fluorescent 109	Required for normal processing of polycistronic plastidial transcripts	high chlorophyll fluorescent 109;(source:Araport11)
Flowering capability	Mi02g20350.1	chr2	20315571	20515886	20429469	20434204	-	2711.XP_006480479.1	2.5e-171	486	COG5035@1|root,KOG2952@2759|Eukaryota,37PEK@33090|Viridiplantae,3G7HP@35493|Streptophyta	35493|Streptophyta	DKT	ALA-Interacting Subunit	-	-	-	-	-	-	-	-	-	-	-	-	CDC50	ALIS5_ARATH	ALA-interacting subunit 5	ALIS5_ARATH	ALA-interacting subunit 5	AT1G79450	ALA-interacting subunit 5	NULL	ALA-interacting subunit 5;(source:Araport11)
Flowering capability	Mi02g20360.1	chr2	20315571	20515886	20436293	20438256	+	71139.XP_010037241.1	1.22e-09	64.3	KOG0116@1|root,KOG0116@2759|Eukaryota,37I0X@33090|Viridiplantae,3GB9I@35493|Streptophyta	35493|Streptophyta	A	Ras GTPase-activating protein-binding protein	-	GO:0003674,GO:0003676,GO:0003723,GO:0003729,GO:0005488,GO:0005575,GO:0005622,GO:0005623,GO:0005737,GO:0006464,GO:0006508,GO:0006807,GO:0006914,GO:0008150,GO:0008152,GO:0009056,GO:0009987,GO:0010494,GO:0016236,GO:0016579,GO:0019538,GO:0032386,GO:0032879,GO:0032991,GO:0034517,GO:0035770,GO:0035973,GO:0036211,GO:0036464,GO:0043021,GO:0043170,GO:0043226,GO:0043228,GO:0043229,GO:0043232,GO:0043412,GO:…	-	-	-	-	-	-	-	-	-	-	NTF2,RRM_1	NTF2_ARATH	Nuclear transport factor 2 {ECO:0000303|PubMed:28229965}	NTF2_ARATH	Nuclear transport factor 2 {ECO:0000303|PubMed:28229965}	AT3G25150	Nuclear transport factor 2 (NTF2) family protein with RNA binding (RRM-RBD-RNP motifs) domain	NULL	Nuclear transport factor 2 (NTF2) family protein with RNA binding (RRM-RBD-RNP motifs) domain-containing protein;(source:Araport11)
Flowering capability	Mi02g20370.1	chr2	20315571	20515886	20440196	20441472	-	-	-	-	-	-	-	-	-	-	-	-	-	-	-	-	-	-	-	-	-	DHQSD_ARATH	Bifunctional 3-dehydroquinate dehydratase/shikimate dehydrogenase, chloroplastic {ECO:0000303|PubMed:16784230}	DHQSD_ARATH	Bifunctional 3-dehydroquinate dehydratase/shikimate dehydrogenase, chloroplastic {ECO:0000303|PubMed:16784230}	AT3G06350	dehydroquinate dehydratase, putative / shikimate dehydrogenase, putative	Encodes a bi-functional dehydroquinate-shikimate dehydrogenase enzyme that catalyzes two steps in the chorismate biosynthesis pathway.	dehydroquinate dehydratase, putative / shikimate dehydrogenase;(source:Araport11)
Flowering capability	Mi02g20380.1	chr2	20315571	20515886	20448963	20451844	+
Flowering capability	Mi02g20390.1	chr2	20315571	20515886	20460193	20464399	-	29730.Gorai.009G448000.1	5.91e-48	186	COG4886@1|root,KOG0619@2759|Eukaryota,37RSV@33090|Viridiplantae,3GF8S@35493|Streptophyta	35493|Streptophyta	V	RECEPTOR-LIKE protein	-	-	-	-	-	-	-	-	-	-	-	-	LRRNT_2,LRR_1,LRR_8	RLP42_ARATH	Receptor-like protein 42 {ECO:0000303|PubMed:18434605}	TEX2_CATRO	Tabersonine 6,7-epoxidase isoform 2 {ECO:0000303|PubMed:29934299, ECO:0000303|PubMed:31009114}	AT5G40170	receptor like protein 54	NULL	receptor like protein 54;(source:Araport11)
Flowering capability	Mi02g20400.1	chr2	20315571	20515886	20465471	20467560	+	3649.evm.model.supercontig_78.49	3.54e-20	91.7	28NTJ@1|root,2QVDJ@2759|Eukaryota,37JG8@33090|Viridiplantae,3GDKS@35493|Streptophyta,3I25R@3699|Brassicales	35493|Streptophyta	-	-	-	-	-	-	-	-	-	-	-	-	-	-	-	CWZF3_ORYSJ	Cysteine-tryptophan domain-containing zinc finger protein 3 {ECO:0000303|PubMed:28818372}	CWZF3_ORYSJ	Cysteine-tryptophan domain-containing zinc finger protein 3 {ECO:0000303|PubMed:28818372}	AT4G32920	glycine-rich protein	NULL	glycine-rich protein;(source:Araport11)
Flowering capability	Mi02g20410.1	chr2	20315571	20515886	20484487	20485242	-
Flowering capability	Mi03g10190.1	chr3	6954118	7154126	6961767	6962502	+	3649.evm.model.supercontig_10.264	9.02e-116	335	2CMMK@1|root,2QQV0@2759|Eukaryota,37QB3@33090|Viridiplantae,3GDVQ@35493|Streptophyta,3HXCH@3699|Brassicales	35493|Streptophyta	S	LURP-one-related	-	-	-	-	-	-	-	-	-	-	-	-	LOR	LOR12_ARATH	Protein LURP-one-related 12	LOR12_ARATH	Protein LURP-one-related 12	AT3G15810	Protein of unknown function (DUF567)	NULL	LURP-one-like protein (DUF567);(source:Araport11)
Flowering capability	Mi03g10200.1	chr3	6954118	7154126	6967267	6967918	-	3983.cassava4.1_023387m	1.16e-52	174	2BD6H@1|root,2S038@2759|Eukaryota,37V3W@33090|Viridiplantae,3GJ7J@35493|Streptophyta,4JQEM@91835|fabids	35493|Streptophyta	S	Cucumber peeling cupredoxin-like	-	-	-	-	-	-	-	-	-	-	-	-	Cu_bind_like	CPC_CUCSA	Cucumber peeling cupredoxin	CPC_CUCSA	Cucumber peeling cupredoxin	AT5G20230	blue-copper-binding protein	Encodes a Al-stress-induced gene. Along with TCF, it promotes lignin biosynthesis in response to cold stress. The mRNA is cell-to-cell mobile.	blue-copper-binding protein;(source:Araport11)
Flowering capability	Mi03g10210.1	chr3	6954118	7154126	6970315	6975052	-	3983.cassava4.1_011579m	1.77e-62	206	2A9GW@1|root,2RYIM@2759|Eukaryota,37TZS@33090|Viridiplantae,3GIHD@35493|Streptophyta,4JQ2T@91835|fabids	35493|Streptophyta	S	methyl-CpG-binding domain-containing protein	-	GO:0000166,GO:0003674,GO:0003676,GO:0003677,GO:0005488,GO:0005575,GO:0005622,GO:0005623,GO:0005634,GO:0005737,GO:0005829,GO:0008327,GO:0036094,GO:0043226,GO:0043227,GO:0043229,GO:0043231,GO:0043565,GO:0044424,GO:0044444,GO:0044464,GO:0097159,GO:1901265,GO:1901363	-	-	-	-	-	-	-	-	-	-	MBD	MBD11_ARATH	Methyl-CpG-binding domain-containing protein 11	MBD11_ARATH	Methyl-CpG-binding domain-containing protein 11	AT1G15340	methyl-CPG-binding domain 10	Protein containing methyl-CpG-binding domain.Has sequence similarity to human MBD proteins.	methyl-CPG-binding domain 10;(source:Araport11)
Flowering capability	Mi03g10220.1	chr3	6954118	7154126	6982040	6994277	+	85681.XP_006427281.1	0	1212	2CNIY@1|root,2QWK7@2759|Eukaryota,37RM1@33090|Viridiplantae,3GE3Q@35493|Streptophyta	35493|Streptophyta	T	G-type lectin S-receptor-like serine threonine-protein kinase	-	-	-	-	-	-	-	-	-	-	-	-	B_lectin,PAN_1,Pkinase	SD25_ARATH	G-type lectin S-receptor-like serine/threonine-protein kinase SD2-5	SD25_ARATH	G-type lectin S-receptor-like serine/threonine-protein kinase SD2-5	AT4G32300	S-domain-2 5	NULL	S-domain-2 5;(source:Araport11)
Flowering capability	Mi03g10230.1	chr3	6954118	7154126	6996565	6997561	-	2711.XP_006465330.1	4.09e-43	157	28PAW@1|root,2QVY8@2759|Eukaryota,37TG3@33090|Viridiplantae,3GGWW@35493|Streptophyta	35493|Streptophyta	S	superfamily. Protein	-	-	-	-	-	-	-	-	-	-	-	-	TPR_17,TPR_19	-	-	-	-	AT1G80130	Tetratricopeptide repeat (TPR)-like superfamily protein	NULL	Tetratricopeptide repeat (TPR)-like superfamily protein;(source:Araport11)
Flowering capability	Mi03g10240.1	chr3	6954118	7154126	6997666	6998627	+
Flowering capability	Mi03g10250.1	chr3	6954118	7154126	7001550	7003557	-	2711.XP_006465332.1	5.71e-34	124	2DZKY@1|root,2S747@2759|Eukaryota,37X12@33090|Viridiplantae,3GKS0@35493|Streptophyta	35493|Streptophyta	-	-	-	-	-	-	-	-	-	-	-	-	-	-	-	-	-	-	-	AT3G15780	NULL	NULL	transmembrane protein;(source:Araport11)
Flowering capability	Mi03g10260.1	chr3	6954118	7154126	7006754	7007200	-	29730.Gorai.009G017000.1	2.83e-28	106	2E0Q9@1|root,2S5F3@2759|Eukaryota,37WKM@33090|Viridiplantae,3GK7J@35493|Streptophyta	35493|Streptophyta	S	Epidermal patterning factor proteins	-	-	-	-	-	-	-	-	-	-	-	-	EPF	EPFL2_ARATH	EPIDERMAL PATTERNING FACTOR-like protein 2 {ECO:0000303|PubMed:19435754}	-	-	AT1G80133	NULL	Memmber of the EPF/EPFL (epidermal patterning factor/EPF-like) gene family, which genes encode plant-specific secretory peptides, several of which play a role in controlling stomatal density and patterning in the plant epidermis.	EPIDERMAL PATTERNING FACTOR-like protein;(source:Araport11)
Flowering capability	Mi03g10270.1	chr3	6954118	7154126	7009810	7010242	-	102107.XP_008243741.1	4.51e-21	88.2	2E0Q9@1|root,2S5F3@2759|Eukaryota,37WKM@33090|Viridiplantae,3GM0M@35493|Streptophyta,4JR1Q@91835|fabids	35493|Streptophyta	S	EPIDERMAL PATTERNING FACTOR-like protein	-	-	-	-	-	-	-	-	-	-	-	-	EPF	-	-	-	-	AT1G80133	NULL	Memmber of the EPF/EPFL (epidermal patterning factor/EPF-like) gene family, which genes encode plant-specific secretory peptides, several of which play a role in controlling stomatal density and patterning in the plant epidermis.	EPIDERMAL PATTERNING FACTOR-like protein;(source:Araport11)
Flowering capability	Mi03g10280.1	chr3	6954118	7154126	7011815	7012126	-
Flowering capability	Mi03g10290.1	chr3	6954118	7154126	7012339	7018630	-	3983.cassava4.1_017546m	1.27e-89	266	2ASWB@1|root,2RZQW@2759|Eukaryota,37UEX@33090|Viridiplantae,3GJ9D@35493|Streptophyta,4JPK4@91835|fabids	35493|Streptophyta	S	isoform X1	-	-	-	-	-	-	-	-	-	-	-	-	DUF4050	-	-	-	-	AT1G15350	NULL	NULL	DUF4050 family protein;(source:Araport11)
Flowering capability	Mi03g10300.1	chr3	6954118	7154126	7021024	7021468	-	2711.XP_006465339.1	2.26e-39	135	2CYVW@1|root,2S4PX@2759|Eukaryota,37W2T@33090|Viridiplantae,3GK7U@35493|Streptophyta	35493|Streptophyta	-	-	-	-	-	-	-	-	-	-	-	-	-	-	-	-	-	-	-	AT1G52565	NULL	NULL	cytochrome P450 family protein;(source:Araport11)
Flowering capability	Mi03g10310.1	chr3	6954118	7154126	7022492	7026499	-	85681.XP_006427267.1	0	1485	COG1502@1|root,KOG1329@2759|Eukaryota,37J5H@33090|Viridiplantae,3GGBM@35493|Streptophyta	35493|Streptophyta	I	Hydrolyzes glycerol-phospholipids at the terminal phosphodiesteric bond	PLDa1	GO:0001101,GO:0003674,GO:0003824,GO:0004620,GO:0004630,GO:0005096,GO:0005488,GO:0005543,GO:0005546,GO:0005575,GO:0005622,GO:0005623,GO:0005634,GO:0005737,GO:0005739,GO:0005773,GO:0005783,GO:0005829,GO:0005886,GO:0005911,GO:0006082,GO:0006629,GO:0006631,GO:0007154,GO:0007165,GO:0007275,GO:0008047,GO:0008081,GO:0008150,GO:0008152,GO:0008289,GO:0009506,GO:0009507,GO:0009526,GO:0009536,GO:0009653,GO:…	3.1.4.4	ko:K01115	ko00564,ko00565,ko01100,ko01110,ko04014,ko04024,ko04071,ko04072,ko04144,ko04666,ko04724,ko04912,ko05231,map00564,map00565,map01100,map01110,map04014,map04024,map04071,map04072,map04144,map04666,map04724,map04912,map05231	-	R01310,R02051,R07385	RC00017,RC00425	ko00000,ko00001,ko01000,ko04131	-	-	-	C2,PLD_C,PLDc	PLDA1_RICCO	Phospholipase D alpha 1	PLDA1_RICCO	Phospholipase D alpha 1	AT3G15730	phospholipase D alpha 1	Encodes phospholipase D alpha 1 (PLD alpha 1). Positive regulator of abscisic acid (ABA) mediated stomatal movements. PLD alpha 1 plays an important role in seed deterioration and aging in Arabidopsis. The mRNA is cell-to-cell mobile.	phospholipase D alpha 1;(source:Araport11)
Flowering capability	Mi03g10320.1	chr3	6954118	7154126	7032975	7033796	+	85681.XP_006427266.1	1.81e-86	260	29UD8@1|root,2RXIC@2759|Eukaryota,37TUF@33090|Viridiplantae,3GHX9@35493|Streptophyta	35493|Streptophyta	K	ethylene-responsive transcription factor	-	GO:0000160,GO:0001101,GO:0003674,GO:0003676,GO:0003677,GO:0003700,GO:0005488,GO:0006355,GO:0006950,GO:0007154,GO:0007165,GO:0008150,GO:0008152,GO:0009058,GO:0009059,GO:0009414,GO:0009415,GO:0009628,GO:0009719,GO:0009723,GO:0009725,GO:0009755,GO:0009873,GO:0009889,GO:0009987,GO:0010033,GO:0010035,GO:0010143,GO:0010166,GO:0010468,GO:0010556,GO:0019219,GO:0019222,GO:0023052,GO:0031323,GO:0031326,GO:…	-	-	-	-	-	-	-	-	-	-	AP2	WIN1_ARATH	Ethylene-responsive transcription factor WIN1	WIN1_ARATH	Ethylene-responsive transcription factor WIN1	AT1G15360	Integrase-type DNA-binding superfamily protein	Encodes a member of the ERF (ethylene response factor) subfamily B-6 of ERF/AP2 transcription factor family. The protein contains one AP2 domain. There are 12 members in this subfamily including RAP2.11. This gene is involved in wax biosynthesis. Over-expression of the gene results in glossy leaf phenotype and increased drought tolerance. Two closely related genes, AT5G25390 and AT5G11190 have si…	Integrase-type DNA-binding superfamily protein;(source:Araport11)
Flowering capability	Mi03g10330.1	chr3	6954118	7154126	7036861	7040644	+	2711.XP_006465343.1	4.07e-97	283	29XBH@1|root,2RXRG@2759|Eukaryota,37TRZ@33090|Viridiplantae,3GI7S@35493|Streptophyta	35493|Streptophyta	-	-	-	-	-	-	-	-	-	-	-	-	-	-	Clat_adaptor_s	-	-	-	-	AT1G15370	SNARE-like superfamily protein	TPLATE adaptor complex subunit.	SNARE-like superfamily protein;(source:Araport11)
Flowering capability	Mi03g10340.1	chr3	6954118	7154126	7041872	7042657	+	85681.XP_006427264.1	1.8e-88	265	COG5036@1|root,KOG1161@2759|Eukaryota,37ZX2@33090|Viridiplantae,3GIYT@35493|Streptophyta	35493|Streptophyta	P	cellular response to phosphate starvation	-	-	-	-	-	-	-	-	-	-	-	-	SPX	SPX2_ARATH	SPX domain-containing protein 2 {ECO:0000303|PubMed:18315545}	SPX2_ARATH	SPX domain-containing protein 2 {ECO:0000303|PubMed:18315545}	AT5G20150	SPX domain gene 1	Expression is upregulated in the shoot of cax1/cax3 mutant. Additionally, its expression is responsive to both phosphate (Pi) and phosphite (Phi) in both roots and shoots. The mRNA is cell-to-cell mobile.	SPX domain-containing protein 1;(source:Araport11)
Flowering capability	Mi03g10350.1	chr3	6954118	7154126	7044111	7050860	-	3983.cassava4.1_017326m	4.06e-80	241	COG0681@1|root,KOG3342@2759|Eukaryota,37PAJ@33090|Viridiplantae,3G7MK@35493|Streptophyta,4JG9S@91835|fabids	35493|Streptophyta	U	Signal peptidase complex catalytic subunit	-	-	3.4.21.89	ko:K13280	ko03060,map03060	-	-	-	ko00000,ko00001,ko01000,ko01002	-	-	-	Peptidase_S24	SC11C_CANLF	Signal peptidase complex catalytic subunit SEC11C	SC11C_CANLF	Signal peptidase complex catalytic subunit SEC11C	AT1G52600	Peptidase S24/S26A/S26B/S26C family protein	NULL	Peptidase S24/S26A/S26B/S26C family protein;(source:Araport11)
Flowering capability	Mi03g10360.1	chr3	6954118	7154126	7052760	7054832	-	85681.XP_006427250.1	2.69e-146	427	COG5434@1|root,2QQ3K@2759|Eukaryota,37THA@33090|Viridiplantae,3GXGX@35493|Streptophyta	35493|Streptophyta	G	Polygalacturonase	-	-	3.2.1.15	ko:K01184	ko00040,ko01100,map00040,map01100	M00081	R01982,R02360	RC00049	ko00000,ko00001,ko00002,ko01000	-	-	-	Glyco_hydro_28	PGLR3_ARATH	Probable polygalacturonase At3g15720	PGLR3_ARATH	Probable polygalacturonase At3g15720	AT3G15720	Pectin lyase-like superfamily protein	NULL	Pectin lyase-like superfamily protein;(source:Araport11)
Flowering capability	Mi03g10370.1	chr3	6954118	7154126	7055792	7093519	-	3641.EOY25784	1.16e-132	394	COG5434@1|root,2QS0U@2759|Eukaryota,37SSW@33090|Viridiplantae,3GAYI@35493|Streptophyta	35493|Streptophyta	G	Belongs to the glycosyl hydrolase 28 family	-	-	3.2.1.67	ko:K01213	ko00040,ko01100,map00040,map01100	M00081	R01982,R07413	RC00049	ko00000,ko00001,ko00002,ko01000	-	-	-	Glyco_hydro_28	PGLR3_ARATH	Probable polygalacturonase At3g15720	PGLR3_ARATH	Probable polygalacturonase At3g15720	AT4G35670	Pectin lyase-like superfamily protein	NULL	Pectin lyase-like superfamily protein;(source:Araport11)
Flowering capability	Mi03g10380.1	chr3	6954118	7154126	7099836	7100555	-	85681.XP_006427248.1	2.2e-117	341	COG5111@1|root,KOG3233@2759|Eukaryota,37THT@33090|Viridiplantae,3G7MB@35493|Streptophyta	35493|Streptophyta	K	DNA-dependent RNA polymerase catalyzes the transcription of DNA into RNA using the four ribonucleoside triphosphates as substrates. Specific peripheric component of RNA polymerase III which synthesizes small RNAs, such as 5S rRNA and tRNAs	-	GO:0000428,GO:0001817,GO:0001819,GO:0002682,GO:0002684,GO:0003674,GO:0003676,GO:0003677,GO:0003690,GO:0005488,GO:0005575,GO:0005622,GO:0005623,GO:0005634,GO:0005654,GO:0005666,GO:0008150,GO:0030880,GO:0031347,GO:0031349,GO:0031974,GO:0031981,GO:0032479,GO:0032481,GO:0032648,GO:0032728,GO:0032991,GO:0043226,GO:0043227,GO:0043229,GO:0043231,GO:0043233,GO:0044422,GO:0044424,GO:0044428,GO:0044446,GO:…	-	ko:K03025	ko00230,ko00240,ko01100,ko03020,ko04623,ko05169,map00230,map00240,map01100,map03020,map04623,map05169	M00181	R00435,R00441,R00442,R00443	RC02795	br01611,ko00000,ko00001,ko00002,ko03021	-	-	-	RNA_pol_Rpc34	RPC6_DICDI	DNA-directed RNA polymerase III subunit rpc6	RPC6_DICDI	DNA-directed RNA polymerase III subunit rpc6	AT5G23710	DNA binding;DNA-directed RNA polymerases	NULL	DNA binding / DNA-directed RNA polymerase;(source:Araport11)
Flowering capability	Mi03g10390.1	chr3	6954118	7154126	7107098	7108936	+	3694.POPTR_0001s17120.1	5.09e-41	139	COG0681@1|root,KOG3342@2759|Eukaryota,37PAJ@33090|Viridiplantae,3G7MK@35493|Streptophyta,4JG9S@91835|fabids	35493|Streptophyta	U	Signal peptidase complex catalytic subunit	-	-	3.4.21.89	ko:K13280	ko03060,map03060	-	-	-	ko00000,ko00001,ko01000,ko01002	-	-	-	Peptidase_S24	SC11C_RAT	Signal peptidase complex catalytic subunit SEC11C	SC11C_RAT	Signal peptidase complex catalytic subunit SEC11C	AT1G52600	Peptidase S24/S26A/S26B/S26C family protein	NULL	Peptidase S24/S26A/S26B/S26C family protein;(source:Araport11)
Flowering capability	Mi03g10400.1	chr3	6954118	7154126	7111184	7111522	+	85681.XP_006427243.1	1.36e-43	155	KOG4197@1|root,KOG4197@2759|Eukaryota,37S54@33090|Viridiplantae,3GDQE@35493|Streptophyta	35493|Streptophyta	Q	Pentatricopeptide repeat-containing protein	-	GO:0003674,GO:0003676,GO:0003723,GO:0003824,GO:0004518,GO:0004519,GO:0005488,GO:0005575,GO:0005622,GO:0005623,GO:0006139,GO:0006725,GO:0006807,GO:0008150,GO:0008152,GO:0009451,GO:0009987,GO:0016070,GO:0016787,GO:0016788,GO:0034641,GO:0043170,GO:0043226,GO:0043227,GO:0043229,GO:0043231,GO:0043412,GO:0044237,GO:0044238,GO:0044424,GO:0044464,GO:0046483,GO:0071704,GO:0090304,GO:0090305,GO:0097159,GO:…	-	-	-	-	-	-	-	-	-	-	His_Phos_1,PPR,PPR_1,PPR_2,PPR_3,p450	PPR77_ARATH	Pentatricopeptide repeat-containing protein At1g52620	PPR77_ARATH	Pentatricopeptide repeat-containing protein At1g52620	AT1G52620	Pentatricopeptide repeat (PPR) superfamily protein	Mitochondrial pentatricopeptide repeat protein required for stabilizing nad1 transcripts.	Pentatricopeptide repeat (PPR) superfamily protein;(source:Araport11)
Flowering capability	Mi03g10410.1	chr3	6954118	7154126	7112635	7113232	-	29730.Gorai.011G082000.1	2.8e-62	193	2BE8Q@1|root,2S1IG@2759|Eukaryota,37UKZ@33090|Viridiplantae,3GJSK@35493|Streptophyta	35493|Streptophyta	S	EG45-like domain containing protein	-	-	-	-	-	-	-	-	-	-	-	-	DPBB_1	EGC2_ARATH	EG45-like domain containing protein 2	EGC2_ARATH	EG45-like domain containing protein 2	AT2G18660	plant natriuretic peptide A	Encodes PNP-A (Plant Natriuretic Peptide A). PNPs are a class of systemically mobile molecules distantly related to expansins; their biological role has remained elusive. PNP-A contains a signal peptide domain and is secreted into the extracellular space. Co-expression analyses using microarray data suggest that PNP-A may function as a component of plant defence response and SAR in particular, an…	plant natriuretic peptide A;(source:Araport11)
Flowering capability	Mi03g10420.1	chr3	6954118	7154126	7114240	7115879	-	38727.Pavir.Fb02149.1.p	3.81e-22	99.4	28JSQ@1|root,2QPSR@2759|Eukaryota,37KC2@33090|Viridiplantae,3GC46@35493|Streptophyta,3KVRW@4447|Liliopsida,3I9WS@38820|Poales	35493|Streptophyta	G	GDP-fucose protein O-fucosyltransferase	-	GO:0005575,GO:0005622,GO:0005623,GO:0005737,GO:0044424,GO:0044464	-	-	-	-	-	-	-	-	-	-	O-FucT	OFT13_ARATH	O-fucosyltransferase 13 {ECO:0000305}	OFT13_ARATH	O-fucosyltransferase 13 {ECO:0000305}	AT1G52630	O-fucosyltransferase family protein	NULL	O-fucosyltransferase family protein;(source:Araport11)
Flowering capability	Mi03g10430.1	chr3	6954118	7154126	7118889	7119594	+	102107.XP_008243712.1	2.82e-103	300	28K8H@1|root,2QSP6@2759|Eukaryota,37TWG@33090|Viridiplantae,3GH0V@35493|Streptophyta,4JJBM@91835|fabids	35493|Streptophyta	S	Glyoxalase/Bleomycin resistance protein/Dioxygenase superfamily	-	-	-	-	-	-	-	-	-	-	-	-	Glyoxalase	GLYI4_ARATH	Glyoxylase I 4 {ECO:0000303|PubMed:30483284, ECO:0000303|PubMed:31652571}	GLYI4_ARATH	Glyoxylase I 4 {ECO:0000303|PubMed:30483284, ECO:0000303|PubMed:31652571}	AT1G80160	Lactoylglutathione lyase / glyoxalase I family protein	Vicinal oxygen chelate (VOC) superfamily member.	Lactoylglutathione lyase / glyoxalase I family protein;(source:Araport11)
Flowering capability	Mi03g10440.1	chr3	6954118	7154126	7128799	7132990	-	85681.XP_006427222.1	0	1649	KOG4658@1|root,KOG4658@2759|Eukaryota,37IN9@33090|Viridiplantae,3GA7W@35493|Streptophyta	35493|Streptophyta	T	NB-ARC domain	-	GO:0002238,GO:0005575,GO:0005623,GO:0005886,GO:0006950,GO:0006952,GO:0007154,GO:0007165,GO:0008150,GO:0009605,GO:0009607,GO:0009620,GO:0009987,GO:0010033,GO:0016020,GO:0023052,GO:0042221,GO:0043207,GO:0044464,GO:0050789,GO:0050794,GO:0050832,GO:0050896,GO:0051704,GO:0051707,GO:0051716,GO:0065007,GO:0071944,GO:0098542	-	-	-	-	-	-	-	-	-	-	NB-ARC	RGA4_SOLBU	Putative disease resistance protein RGA4	RGA4_SOLBU	Putative disease resistance protein RGA4	AT3G50950	HOPZ-ACTIVATED RESISTANCE 1	Encodes a canonical CC-type NLR protein that is required for the recognition of the T3SE HopZ1a as well as several other Hop effectors from the pathogenic bacteria P. syringae.	HOPZ-ACTIVATED RESISTANCE 1;(source:Araport11)
Flowering capability	Mi03g10450.1	chr3	6954118	7154126	7140973	7141785	-	85681.XP_006427203.1	2.41e-97	283	KOG4198@1|root,KOG4198@2759|Eukaryota,37UMT@33090|Viridiplantae,3GIMS@35493|Streptophyta	35493|Streptophyta	S	RNA-binding protein	-	-	-	-	-	-	-	-	-	-	-	-	zf-RanBP	-	-	-	-	AT3G15680	Ran BP2/NZF zinc finger-like superfamily protein	NULL	Ran BP2/NZF zinc finger-like superfamily protein;(source:Araport11)
Flowering capability	Mi03g10460.1	chr3	6954118	7154126	7150620	7155467	-	2711.XP_006465375.1	1.2e-249	692	COG1310@1|root,KOG1555@2759|Eukaryota,37MY8@33090|Viridiplantae,3GGMX@35493|Streptophyta	35493|Streptophyta	O	Lys-63-specific deubiquitinase	-	GO:0000075,GO:0000077,GO:0003674,GO:0003824,GO:0004843,GO:0005488,GO:0005515,GO:0005575,GO:0005622,GO:0005623,GO:0005634,GO:0006139,GO:0006259,GO:0006281,GO:0006282,GO:0006302,GO:0006325,GO:0006464,GO:0006508,GO:0006725,GO:0006807,GO:0006950,GO:0006974,GO:0006996,GO:0007154,GO:0007165,GO:0008150,GO:0008152,GO:0008233,GO:0008234,GO:0008237,GO:0009314,GO:0009628,GO:0009893,GO:0009987,GO:0010212,GO:…	-	ko:K11864	ko03440,ko04621,map03440,map04621	-	-	-	ko00000,ko00001,ko01000,ko01002,ko03036,ko03400,ko04121	-	-	-	JAB	BRCC3_DANRE	Lys-63-specific deubiquitinase {ECO:0000255|RuleBase:RU367116, ECO:0000305|PubMed:26344097}	BRCC3_DANRE	Lys-63-specific deubiquitinase {ECO:0000255|RuleBase:RU367116, ECO:0000305|PubMed:26344097}	AT1G80210	Mov34/MPN/PAD-1 family protein	NULL	Mov34/MPN/PAD-1 family protein;(source:Araport11)
Flowering capability	Mi04g14390.1	chr4	16540351	16790650	16482488	16558937	-	2711.XP_006484954.1	0	889	COG3325@1|root,KOG2806@2759|Eukaryota,37JGR@33090|Viridiplantae,3GBEE@35493|Streptophyta	35493|Streptophyta	T	Cysteine-rich receptor-like protein kinase	-	-	3.2.1.14	ko:K01183	ko00520,ko01100,map00520,map01100	-	R01206,R02334	RC00467	ko00000,ko00001,ko01000	-	GH18	-	Glyco_hydro_18,Pkinase,Pkinase_Tyr	CRK10_ARATH	Cysteine-rich receptor-like protein kinase 10	CRK10_ARATH	Cysteine-rich receptor-like protein kinase 10	AT4G11530	cysteine-rich RLK (RECEPTOR-like protein kinase) 34	Encodes a cysteine-rich receptor-like protein kinase. The mRNA is cell-to-cell mobile.	cysteine-rich RLK (RECEPTOR-like protein kinase) 34;(source:Araport11)
Flowering capability	Mi04g14400.1	chr4	16540351	16790650	16563494	16573956	-	-	-	-	-	-	-	-	-	-	-	-	-	-	-	-	-	-	-	-	-	SYGM1_ARATH	Glycine--tRNA ligase, mitochondrial 1 {ECO:0000305}	SYGM1_ARATH	Glycine--tRNA ligase, mitochondrial 1 {ECO:0000305}	AT1G29880	glycyl-tRNA synthetase / glycine--tRNA ligase	NULL	glycyl-tRNA synthetase / glycine-tRNA ligase;(source:Araport11)
Flowering capability	Mi04g14410.1	chr4	16540351	16790650	16576029	16578868	-	3983.cassava4.1_002839m	2.02e-303	842	COG0423@1|root,KOG2298@2759|Eukaryota,37M30@33090|Viridiplantae,3GC5B@35493|Streptophyta,4JFTE@91835|fabids	35493|Streptophyta	J	Glycine--tRNA ligase 1	-	GO:0000959,GO:0003674,GO:0003824,GO:0004812,GO:0004820,GO:0005488,GO:0005515,GO:0005575,GO:0005622,GO:0005623,GO:0005737,GO:0005739,GO:0005768,GO:0005794,GO:0005802,GO:0005829,GO:0006082,GO:0006139,GO:0006399,GO:0006412,GO:0006418,GO:0006426,GO:0006518,GO:0006520,GO:0006725,GO:0006753,GO:0006793,GO:0006796,GO:0006807,GO:0008150,GO:0008152,GO:0009058,GO:0009059,GO:0009117,GO:0009165,GO:0009987,GO:…	6.1.1.14	ko:K01880	ko00970,map00970	M00359,M00360	R03654	RC00055,RC00523	ko00000,ko00001,ko00002,ko01000,ko01007,ko03016,ko03029	-	-	-	HGTP_anticodon,WHEP-TRS,tRNA-synt_2b	SYGM1_ARATH	Glycine--tRNA ligase, mitochondrial 1 {ECO:0000305}	SYGM1_ARATH	Glycine--tRNA ligase, mitochondrial 1 {ECO:0000305}	AT1G29880	glycyl-tRNA synthetase / glycine--tRNA ligase	NULL	glycyl-tRNA synthetase / glycine-tRNA ligase;(source:Araport11)
Flowering capability	Mi04g14420.1	chr4	16540351	16790650	16612751	16615366	-	29760.VIT_11s0149g00320.t01	9.94e-12	63.2	COG3325@1|root,KOG2806@2759|Eukaryota	2759|Eukaryota	G	chitin binding	-	-	3.2.1.14	ko:K01183	ko00520,ko01100,map00520,map01100	-	R01206,R02334	RC00467	ko00000,ko00001,ko01000	-	GH18	-	Glyco_hydro_18,Pkinase_Tyr	CHIC_ARATH	Class V chitinase {ECO:0000303|PubMed:22936594}	CHIC_ARATH	Class V chitinase {ECO:0000303|PubMed:22936594}	AT4G19810	Glycosyl hydrolase family protein with chitinase insertion domain	ChiC encodes a Class V chitinase that is a part of glycoside hydrolase family 18 based on CAZy groupings. It appears to primarily act as an exochitinase in vitro where it predominantly cleaves a chitobiose (GlcNAc)2 residue from the non-reducing end of a chitin oligosaccharide. However, it shows some minor endochitinase activity in vitro, as well. A putative 24 amino-acid signal peptide may direc…	Glycosyl hydrolase family protein with chitinase insertion domain-containing protein;(source:Araport11)
Flowering capability	Mi04g14430.1	chr4	16540351	16790650	16626305	16630067	+	57918.XP_004288748.1	2.6e-56	191	COG3325@1|root,KOG2806@2759|Eukaryota,37JGR@33090|Viridiplantae,3GBEE@35493|Streptophyta,4JT52@91835|fabids	35493|Streptophyta	T	Cysteine-rich receptor-like protein kinase	-	GO:0003674,GO:0003824,GO:0004672,GO:0004674,GO:0005488,GO:0005515,GO:0005516,GO:0005575,GO:0005623,GO:0005886,GO:0006464,GO:0006468,GO:0006793,GO:0006796,GO:0006807,GO:0008150,GO:0008152,GO:0009987,GO:0016020,GO:0016301,GO:0016310,GO:0016740,GO:0016772,GO:0016773,GO:0019538,GO:0036211,GO:0043170,GO:0043412,GO:0044237,GO:0044238,GO:0044260,GO:0044267,GO:0044464,GO:0071704,GO:0071944,GO:0140096,GO:…	3.2.1.14	ko:K01183	ko00520,ko01100,map00520,map01100	-	R01206,R02334	RC00467	ko00000,ko00001,ko01000	-	GH18	-	Glyco_hydro_18,Pkinase,Pkinase_Tyr	CRK34_ARATH	Cysteine-rich receptor-like protein kinase 34 {ECO:0000305}	CRK34_ARATH	Cysteine-rich receptor-like protein kinase 34 {ECO:0000305}	AT1G11350	S-domain-1 13	NULL	S-domain-1 13;(source:Araport11)
Flowering capability	Mi04g14440.1	chr4	16540351	16790650	16631273	16635374	-	3641.EOX99608	0	1060	COG0423@1|root,KOG2298@2759|Eukaryota,37M30@33090|Viridiplantae,3GC5B@35493|Streptophyta	35493|Streptophyta	J	glycine--tRNA ligase 1, mitochondrial-like	-	GO:0000959,GO:0003674,GO:0003824,GO:0004812,GO:0004820,GO:0005488,GO:0005515,GO:0005575,GO:0005622,GO:0005623,GO:0005737,GO:0005739,GO:0005768,GO:0005794,GO:0005802,GO:0005829,GO:0006082,GO:0006139,GO:0006399,GO:0006412,GO:0006418,GO:0006426,GO:0006518,GO:0006520,GO:0006725,GO:0006753,GO:0006793,GO:0006796,GO:0006807,GO:0008150,GO:0008152,GO:0009058,GO:0009059,GO:0009117,GO:0009165,GO:0009987,GO:…	6.1.1.14	ko:K01880	ko00970,map00970	M00359,M00360	R03654	RC00055,RC00523	ko00000,ko00001,ko00002,ko01000,ko01007,ko03016,ko03029	-	-	-	HGTP_anticodon,WHEP-TRS,tRNA-synt_2b	SYGM1_ARATH	Glycine--tRNA ligase, mitochondrial 1 {ECO:0000305}	SYGM1_ARATH	Glycine--tRNA ligase, mitochondrial 1 {ECO:0000305}	AT1G29880	glycyl-tRNA synthetase / glycine--tRNA ligase	NULL	glycyl-tRNA synthetase / glycine-tRNA ligase;(source:Araport11)
Flowering capability	Mi04g14450.1	chr4	16540351	16790650	16640245	16644093	+	2711.XP_006484954.1	2.45e-300	845	COG3325@1|root,KOG2806@2759|Eukaryota,37JGR@33090|Viridiplantae,3GBEE@35493|Streptophyta	35493|Streptophyta	T	Cysteine-rich receptor-like protein kinase	-	-	3.2.1.14	ko:K01183	ko00520,ko01100,map00520,map01100	-	R01206,R02334	RC00467	ko00000,ko00001,ko01000	-	GH18	-	Glyco_hydro_18,Pkinase,Pkinase_Tyr	CRK25_ARATH	Cysteine-rich receptor-like protein kinase 25	CRK25_ARATH	Cysteine-rich receptor-like protein kinase 25	AT4G05200	cysteine-rich RLK (RECEPTOR-like protein kinase) 25	Encodes a cysteine-rich receptor-like protein kinase.	cysteine-rich RLK (RECEPTOR-like protein kinase) 25;(source:Araport11)
Flowering capability	Mi04g14460.1	chr4	16540351	16790650	16663891	16667098	-	2711.XP_006470178.1	1.81e-145	412	COG1028@1|root,KOG0725@2759|Eukaryota,37IGF@33090|Viridiplantae,3GEDI@35493|Streptophyta	35493|Streptophyta	Q	Belongs to the short-chain dehydrogenases reductases (SDR) family	-	GO:0000166,GO:0003674,GO:0003824,GO:0004312,GO:0004316,GO:0005488,GO:0005575,GO:0005622,GO:0005623,GO:0005737,GO:0005829,GO:0006082,GO:0006575,GO:0006629,GO:0006631,GO:0006633,GO:0006725,GO:0006732,GO:0006760,GO:0006807,GO:0008150,GO:0008152,GO:0008610,GO:0009058,GO:0009987,GO:0016053,GO:0016491,GO:0016614,GO:0016616,GO:0016740,GO:0016746,GO:0016747,GO:0019752,GO:0030497,GO:0032787,GO:0034641,GO:…	-	-	-	-	-	-	-	-	-	-	adh_short	PTALR_ARATH	NADPH-dependent pterin aldehyde reductase {ECO:0000303|PubMed:17550420}	PTALR_ARATH	NADPH-dependent pterin aldehyde reductase {ECO:0000303|PubMed:17550420}	AT1G10310	NAD(P)-binding Rossmann-fold superfamily protein	encodes a NADPH-dependent pterin aldehyde reductase that accepts pterin aldehyde as well as dihydropterin aldehyde as substrates involved in metabolism and salvage of folate and its derivatives.	NAD(P)-binding Rossmann-fold superfamily protein;(source:Araport11)
Flowering capability	Mi04g14470.1	chr4	16540351	16790650	16669691	16673007	-	2711.XP_006470178.1	4.51e-39	139	COG1028@1|root,KOG0725@2759|Eukaryota,37IGF@33090|Viridiplantae,3GEDI@35493|Streptophyta	35493|Streptophyta	Q	Belongs to the short-chain dehydrogenases reductases (SDR) family	-	GO:0000166,GO:0003674,GO:0003824,GO:0004312,GO:0004316,GO:0005488,GO:0005575,GO:0005622,GO:0005623,GO:0005737,GO:0005829,GO:0006082,GO:0006575,GO:0006629,GO:0006631,GO:0006633,GO:0006725,GO:0006732,GO:0006760,GO:0006807,GO:0008150,GO:0008152,GO:0008610,GO:0009058,GO:0009987,GO:0016053,GO:0016491,GO:0016614,GO:0016616,GO:0016740,GO:0016746,GO:0016747,GO:0019752,GO:0030497,GO:0032787,GO:0034641,GO:…	-	-	-	-	-	-	-	-	-	-	adh_short	PTALR_ARATH	NADPH-dependent pterin aldehyde reductase {ECO:0000303|PubMed:17550420}	PTALR_ARATH	NADPH-dependent pterin aldehyde reductase {ECO:0000303|PubMed:17550420}	AT1G10310	NAD(P)-binding Rossmann-fold superfamily protein	encodes a NADPH-dependent pterin aldehyde reductase that accepts pterin aldehyde as well as dihydropterin aldehyde as substrates involved in metabolism and salvage of folate and its derivatives.	NAD(P)-binding Rossmann-fold superfamily protein;(source:Araport11)
Flowering capability	Mi04g14480.1	chr4	16540351	16790650	16675317	16677785	+	3656.XP_008460604.1	2.76e-252	725	28PJA@1|root,2QW7G@2759|Eukaryota,37N4G@33090|Viridiplantae,3GE4X@35493|Streptophyta,4JT77@91835|fabids	35493|Streptophyta	S	Encoded by	-	-	5.1.3.5	ko:K12448	ko00520,ko01100,map00520,map01100	-	R01473	RC00528	ko00000,ko00001,ko01000	-	-	-	PMD	PPP7L_ARATH	Serine/threonine-protein phosphatase 7 long form homolog	PPP7L_ARATH	Serine/threonine-protein phosphatase 7 long form homolog	AT1G48120	hydrolases;protein serine/threonine phosphatases	Encodes a nuclear localized aminotransferase-like protein containing a plant mobile domain.	serine/threonine-protein phosphatase 7 long form-like protein;(source:Araport11)
Flowering capability	Mi04g14490.1	chr4	16540351	16790650	16688849	16694260	+	-	-	-	-	-	-	-	-	-	-	-	-	-	-	-	-	-	-	-	-	-	-	-	-	AT1G10320	Zinc finger C-x8-C-x5-C-x3-H type family protein	NULL	Zinc finger C-x8-C-x5-C-x3-H type family protein;(source:Araport11)
Flowering capability	Mi04g14500.1	chr4	16540351	16790650	16701165	16704107	+	3656.XP_008460604.1	2.45e-227	664	28PJA@1|root,2QW7G@2759|Eukaryota,37N4G@33090|Viridiplantae,3GE4X@35493|Streptophyta,4JT77@91835|fabids	35493|Streptophyta	S	Encoded by	-	-	5.1.3.5	ko:K12448	ko00520,ko01100,map00520,map01100	-	R01473	RC00528	ko00000,ko00001,ko01000	-	-	-	PMD	PPP7L_ARATH	Serine/threonine-protein phosphatase 7 long form homolog	PPP7L_ARATH	Serine/threonine-protein phosphatase 7 long form homolog	AT1G48120	hydrolases;protein serine/threonine phosphatases	Encodes a nuclear localized aminotransferase-like protein containing a plant mobile domain.	serine/threonine-protein phosphatase 7 long form-like protein;(source:Araport11)
Flowering capability	Mi04g14510.1	chr4	16540351	16790650	16709385	16714631	-	29760.VIT_09s0002g01300.t01	1.01e-41	156	2CMH1@1|root,2QQBP@2759|Eukaryota,37KZM@33090|Viridiplantae,3GBDB@35493|Streptophyta	35493|Streptophyta	S	Domain of unknown function (DUF4220)	-	-	-	-	-	-	-	-	-	-	-	-	DUF4220,DUF594	-	-	-	-	AT5G45540	Protein of unknown function (DUF594)	NULL	transmembrane protein, putative (DUF594);(source:Araport11)
Flowering capability	Mi04g14520.1	chr4	16540351	16790650	16728647	16730257	-	3649.evm.model.supercontig_25.120	4.78e-59	207	2CMH1@1|root,2QQBP@2759|Eukaryota,37KZM@33090|Viridiplantae,3GBDB@35493|Streptophyta	35493|Streptophyta	S	Domain of unknown function (DUF4220)	-	-	-	-	-	-	-	-	-	-	-	-	DUF4220,DUF594	-	-	-	-	AT5G45540	Protein of unknown function (DUF594)	NULL	transmembrane protein, putative (DUF594);(source:Araport11)
Flowering capability	Mi04g14530.1	chr4	16540351	16790650	16734650	16740008	+	2711.XP_006494299.1	1.25e-206	610	KOG2202@1|root,KOG2202@2759|Eukaryota,37NEE@33090|Viridiplantae,3G82R@35493|Streptophyta	35493|Streptophyta	A	Zinc finger CCCH domain-containing protein	-	GO:0000375,GO:0000377,GO:0000398,GO:0003674,GO:0003676,GO:0003723,GO:0005488,GO:0005575,GO:0005622,GO:0005623,GO:0005634,GO:0005681,GO:0006139,GO:0006396,GO:0006397,GO:0006725,GO:0006807,GO:0008150,GO:0008152,GO:0008380,GO:0009987,GO:0010467,GO:0016070,GO:0016071,GO:0030628,GO:0032991,GO:0034641,GO:0036002,GO:0043170,GO:0043226,GO:0043227,GO:0043229,GO:0043231,GO:0044237,GO:0044238,GO:0044422,GO:…	2.7.11.22,2.7.11.23	ko:K08819	-	-	-	-	ko00000,ko01000,ko01001	-	-	-	RRM_1,zf-CCCH	C3H5_ARATH	Zinc finger CCCH domain-containing protein 5	C3H5_ARATH	Zinc finger CCCH domain-containing protein 5	AT1G10320	Zinc finger C-x8-C-x5-C-x3-H type family protein	NULL	Zinc finger C-x8-C-x5-C-x3-H type family protein;(source:Araport11)
Flowering capability	Mi04g14540.1	chr4	16540351	16790650	16744595	16755435	-	85681.XP_006423367.1	3.68e-16	86.7	KOG1603@1|root,KOG1603@2759|Eukaryota,37SI8@33090|Viridiplantae,3GAYJ@35493|Streptophyta	35493|Streptophyta	P	heavy metal transport detoxification superfamily protein	-	-	-	-	-	-	-	-	-	-	-	-	HMA	-	-	-	-	-	-	-	-
Flowering capability	Mi04g14550.1	chr4	16540351	16790650	16759500	16764743	-	2711.XP_006470822.1	0	1142	28JYJ@1|root,2QQSN@2759|Eukaryota,37Q3A@33090|Viridiplantae,3G7MN@35493|Streptophyta	35493|Streptophyta	K	Auxin response factors (ARFs) are transcriptional factors that bind specifically to the DNA sequence 5'-TGTCTC-3' found in the auxin-responsive promoter elements (AuxREs)	-	GO:0003674,GO:0003676,GO:0003677,GO:0003700,GO:0005488,GO:0005515,GO:0005575,GO:0005622,GO:0005623,GO:0005634,GO:0006355,GO:0007275,GO:0007568,GO:0008150,GO:0009719,GO:0009725,GO:0009733,GO:0009889,GO:0009890,GO:0009892,GO:0010033,GO:0010150,GO:0010468,GO:0010556,GO:0010558,GO:0010605,GO:0010629,GO:0019219,GO:0019222,GO:0031323,GO:0031324,GO:0031326,GO:0031327,GO:0032501,GO:0032502,GO:0042221,GO:…	-	ko:K14486	ko04075,map04075	-	-	-	ko00000,ko00001	-	-	-	AUX_IAA,Auxin_resp,B3	ARFA_ARATH	Auxin response factor 1 {ECO:0000303|PubMed:9188533}	ARFA_ARATH	Auxin response factor 1 {ECO:0000303|PubMed:9188533}	AT1G59750	auxin response factor 1	Encodes a member of the auxin response factor family. ARFs bind to the cis element 5'-TGTCTC-3' ARFs mediate changes in gene expression in response to auxin. ARF's form heterodimers with IAA/AUX genes. ARF1 enhances mutant phenotypes of ARF2 and may act with ARF2 to control aspects of maturation and senescence.ARF1:LUC and 3xHA:ARF1 proteins have a half-life of ~3-4 hours and their degradation is…	auxin response factor 1;(source:Araport11)
Flowering capability	Mi04g14560.1	chr4	16540351	16790650	16771431	16779528	+	2711.XP_006470827.1	0	1036	KOG4593@1|root,KOG4593@2759|Eukaryota,37M18@33090|Viridiplantae,3G7GH@35493|Streptophyta	35493|Streptophyta	D	Mitotic checkpoint family protein	-	GO:0000070,GO:0000075,GO:0000278,GO:0000280,GO:0000775,GO:0000776,GO:0000819,GO:0005575,GO:0005622,GO:0005623,GO:0005634,GO:0005635,GO:0005694,GO:0005819,GO:0005856,GO:0006996,GO:0007049,GO:0007059,GO:0007080,GO:0007088,GO:0007093,GO:0007094,GO:0007346,GO:0008150,GO:0008608,GO:0009987,GO:0010564,GO:0010639,GO:0010948,GO:0010965,GO:0012505,GO:0015630,GO:0016043,GO:0022402,GO:0030071,GO:0031577,GO:…	-	ko:K06638,ko:K20855	ko04110,ko04914,ko05203,map04110,map04914,map05203	-	-	-	ko00000,ko00001,ko01000,ko01003,ko03036	-	GT31	-	DUF4094,Galactosyl_T,MAD	MAD1_ARATH	Mitotic spindle checkpoint protein MAD1 {ECO:0000303|PubMed:22457071}	MAD1_ARATH	Mitotic spindle checkpoint protein MAD1 {ECO:0000303|PubMed:22457071}	AT5G49880	mitotic checkpoint family protein	Encodes a spindle assembly checkpoint protein MAD1. The mRNA is cell-to-cell mobile.	mitotic checkpoint family protein;(source:Araport11)
Flowering capability	Mi04g14570.1	chr4	16540351	16790650	16781101	16784705	+	2711.XP_006469876.1	4.4e-227	628	COG0418@1|root,KOG2902@2759|Eukaryota,37N7A@33090|Viridiplantae,3GABT@35493|Streptophyta	35493|Streptophyta	F	Dihydroorotase	-	GO:0003674,GO:0003824,GO:0004151,GO:0005575,GO:0005622,GO:0005623,GO:0005737,GO:0006139,GO:0006206,GO:0006207,GO:0006220,GO:0006221,GO:0006725,GO:0006753,GO:0006793,GO:0006796,GO:0006807,GO:0008150,GO:0008152,GO:0009058,GO:0009112,GO:0009117,GO:0009165,GO:0009507,GO:0009536,GO:0009987,GO:0016787,GO:0016810,GO:0016812,GO:0018130,GO:0019438,GO:0019637,GO:0019856,GO:0034641,GO:0034654,GO:0043226,GO:…	3.5.2.3	ko:K01465	ko00240,ko01100,map00240,map01100	M00051	R01993	RC00632	ko00000,ko00001,ko00002,ko01000	-	-	-	Amidohydro_1	PYRC_ARATH	Dihydroorotase, mitochondrial	PYRC_ARATH	Dihydroorotase, mitochondrial	AT4G22930	pyrimidin 4	Encodes dihydroorotase (PYR4).	pyrimidin 4;(source:Araport11)
Flowering capability	Mi06g15380.1	chr6	18510377	18710863	18506576	18510751	+	2711.XP_006467710.1	0	850	28H9I@1|root,2QPN5@2759|Eukaryota,37KQE@33090|Viridiplantae,3GG2T@35493|Streptophyta	35493|Streptophyta	S	transcription factor	-	GO:0000003,GO:0001101,GO:0002376,GO:0003006,GO:0003674,GO:0003676,GO:0003677,GO:0005488,GO:0006355,GO:0006950,GO:0006952,GO:0006955,GO:0007275,GO:0008150,GO:0009266,GO:0009314,GO:0009408,GO:0009409,GO:0009414,GO:0009415,GO:0009416,GO:0009605,GO:0009607,GO:0009617,GO:0009628,GO:0009631,GO:0009648,GO:0009791,GO:0009814,GO:0009816,GO:0009889,GO:0009891,GO:0009893,GO:0010035,GO:0010228,GO:0010468,GO:…	-	-	-	-	-	-	-	-	-	-	-	VOZ1_ARATH	Transcription factor VOZ1	VOZ1_ARATH	Transcription factor VOZ1	AT1G28520	vascular plant one zinc finger protein	VOZ transcription factor which acts as positive regulator of several salt-responsive genes. Functionally redundant in salt stress with VOZ2.	vascular plant one zinc finger protein;(source:Araport11)
Flowering capability	Mi06g15390.1	chr6	18510377	18710863	18512462	18513246	-	3983.cassava4.1_020184m	1.34e-59	183	COG4888@1|root,KOG3214@2759|Eukaryota,37VDV@33090|Viridiplantae,3GJGX@35493|Streptophyta,4JQEK@91835|fabids	35493|Streptophyta	K	Transcription elongation factor implicated in the maintenance of proper chromatin structure in actively transcribed regions	-	GO:0000993,GO:0001098,GO:0001099,GO:0003674,GO:0005488,GO:0005515,GO:0005575,GO:0005622,GO:0005623,GO:0005634,GO:0005654,GO:0006139,GO:0006325,GO:0006338,GO:0006351,GO:0006354,GO:0006355,GO:0006366,GO:0006368,GO:0006725,GO:0006807,GO:0006996,GO:0008023,GO:0008150,GO:0008152,GO:0009058,GO:0009059,GO:0009889,GO:0009891,GO:0009893,GO:0009987,GO:0010467,GO:0010468,GO:0010556,GO:0010557,GO:0010604,GO:…	-	-	-	-	-	-	-	-	-	-	Elf1	ELOF1_ORYSJ	Transcription elongation factor 1 homolog	ELOF1_ORYSJ	Transcription elongation factor 1 homolog	AT5G46030	NULL	NULL	transcription elongation factor-like protein;(source:Araport11)
Flowering capability	Mi06g15400.1	chr6	18510377	18710863	18521239	18522624	+	85681.XP_006449434.1	2.04e-235	658	KOG1192@1|root,KOG1192@2759|Eukaryota,37K45@33090|Viridiplantae,3G74X@35493|Streptophyta	35493|Streptophyta	CG	Belongs to the UDP-glycosyltransferase family	-	GO:0003674,GO:0003824,GO:0005575,GO:0005622,GO:0005623,GO:0008194,GO:0016740,GO:0016757,GO:0016758,GO:0035251,GO:0043226,GO:0043227,GO:0043229,GO:0043231,GO:0044424,GO:0044464,GO:0046527,GO:0080043,GO:0080044	2.4.2.51	ko:K17193	ko00942,map00942	-	R10290,R10291,R10292	RC00005,RC00049	ko00000,ko00001,ko01000	-	-	-	UDPGT	F3GGT_ACTCC	Cyanidin 3-O-galactoside 2''-O-xylosyltransferase FGGT1 {ECO:0000305}	F3GGT_ACTCC	Cyanidin 3-O-galactoside 2''-O-xylosyltransferase FGGT1 {ECO:0000305}	AT5G54010	UDP-Glycosyltransferase superfamily protein	Encodes a flavonoid 3-O-glucoside:2&#8243;-O-glucosyltransferase that determines pollen-specific flavonol structure.	UDP-Glycosyltransferase superfamily protein;(source:Araport11)
Flowering capability	Mi06g15410.1	chr6	18510377	18710863	18523372	18525507	+	3760.EMJ01463	1.21e-21	100	KOG1121@1|root,KOG1121@2759|Eukaryota,37VSP@33090|Viridiplantae,3GK0H@35493|Streptophyta	35493|Streptophyta	L	hAT family C-terminal dimerisation region	-	-	-	-	-	-	-	-	-	-	-	-	DUF4413,Dimer_Tnp_hAT	TRA1_MAIZE	Putative AC transposase	TRA1_MAIZE	Putative AC transposase	AT1G18560	BED zinc finger ;hAT family dimerisation domain	NULL	BED zinc finger and hAT dimerization domain-containing protein;(source:Araport11)
Flowering capability	Mi06g15420.1	chr6	18510377	18710863	18527397	18528785	+	85681.XP_006449434.1	2.21e-224	630	KOG1192@1|root,KOG1192@2759|Eukaryota,37K45@33090|Viridiplantae,3G74X@35493|Streptophyta	35493|Streptophyta	CG	Belongs to the UDP-glycosyltransferase family	-	GO:0003674,GO:0003824,GO:0005575,GO:0005622,GO:0005623,GO:0008194,GO:0016740,GO:0016757,GO:0016758,GO:0035251,GO:0043226,GO:0043227,GO:0043229,GO:0043231,GO:0044424,GO:0044464,GO:0046527,GO:0080043,GO:0080044	2.4.2.51	ko:K17193	ko00942,map00942	-	R10290,R10291,R10292	RC00005,RC00049	ko00000,ko00001,ko01000	-	-	-	UDPGT	F3GGT_ACTCC	Cyanidin 3-O-galactoside 2''-O-xylosyltransferase FGGT1 {ECO:0000305}	F3GGT_ACTCC	Cyanidin 3-O-galactoside 2''-O-xylosyltransferase FGGT1 {ECO:0000305}	AT4G27570	UDP-Glycosyltransferase superfamily protein	Encodes a UDP-glycosyltransferase that contributes to cold, salt and drought stress tolerance via modulating anthocyanin accumulation.	UDP-Glycosyltransferase superfamily protein;(source:Araport11)
Flowering capability	Mi06g15430.1	chr6	18510377	18710863	18529181	18530131	+	3988.XP_002522511.1	2.85e-47	156	2CGU4@1|root,2S4GZ@2759|Eukaryota,37WC6@33090|Viridiplantae,3GK24@35493|Streptophyta,4JR4Y@91835|fabids	35493|Streptophyta	-	-	-	-	-	-	-	-	-	-	-	-	-	-	-	-	-	-	-	AT1G28540	NULL	Tail-anchored (TA) OEP membrane protein which possesses a single C-terminal transmembrane domain targeting post-translationally to plastids.	transmembrane protein;(source:Araport11)
Flowering capability	Mi06g15440.1	chr6	18510377	18710863	18530781	18531905	-	2711.XP_006467699.1	2.63e-134	382	COG1100@1|root,KOG0087@2759|Eukaryota,37NVR@33090|Viridiplantae,3G7I9@35493|Streptophyta	35493|Streptophyta	U	Ras-related protein	-	-	-	-	-	-	-	-	-	-	-	-	Ras	RAA1F_ARATH	Ras-related protein RABA1f	RAA1F_ARATH	Ras-related protein RABA1f	AT5G60860	RAB GTPase homolog A1F	NULL	RAB GTPase homolog A1F;(source:Araport11)
Flowering capability	Mi06g15450.1	chr6	18510377	18710863	18533990	18535758	-	85681.XP_006449440.1	3.81e-166	476	28MZX@1|root,2QVSY@2759|Eukaryota,37KTY@33090|Viridiplantae,3G7BF@35493|Streptophyta	35493|Streptophyta	K	Wuschel-related homeobox	-	GO:0000003,GO:0001067,GO:0003006,GO:0003674,GO:0003676,GO:0003677,GO:0003700,GO:0005488,GO:0005575,GO:0005622,GO:0005623,GO:0005634,GO:0005737,GO:0006355,GO:0007163,GO:0007275,GO:0008150,GO:0008284,GO:0009653,GO:0009790,GO:0009791,GO:0009793,GO:0009888,GO:0009889,GO:0009987,GO:0010073,GO:0010075,GO:0010154,GO:0010468,GO:0010556,GO:0019219,GO:0019222,GO:0022414,GO:0030010,GO:0031323,GO:0031326,GO:…	-	ko:K09326	ko04550,map04550	-	-	-	ko00000,ko00001,ko03000	-	-	-	Homeobox	WOX9_ARATH	WUSCHEL-related homeobox 9 {ECO:0000303|PubMed:14711878}	WOX9_ARATH	WUSCHEL-related homeobox 9 {ECO:0000303|PubMed:14711878}	AT2G33880	homeobox-3	Encodes a protein with similarity to WUS type homeodomain protein. Required for meristem growth and development and acts through positive regulation of WUS. Loss of function phenotypes include embryo lethality, hyponastic cotyledons, reduced root development and smaller meristems. Phenotypes can be rescued by addition of sucrose in the growth media. Overexpression can partially rescue the triple …	homeobox-3;(source:Araport11)
Flowering capability	Mi06g15460.1	chr6	18510377	18710863	18541675	18542807	-	3694.POPTR_0011s05990.1	4.03e-130	370	COG1100@1|root,KOG0393@2759|Eukaryota,37JCW@33090|Viridiplantae,3G9I0@35493|Streptophyta,4JT6I@91835|fabids	35493|Streptophyta	S	Belongs to the small GTPase superfamily. Rho family	-	GO:0005575,GO:0005623,GO:0005886,GO:0016020,GO:0044464,GO:0071944	-	ko:K04392	ko04010,ko04013,ko04014,ko04015,ko04024,ko04062,ko04071,ko04145,ko04151,ko04310,ko04360,ko04370,ko04380,ko04510,ko04520,ko04530,ko04620,ko04650,ko04662,ko04664,ko04666,ko04670,ko04722,ko04810,ko04932,ko04933,ko04972,ko05014,ko05100,ko05120,ko05131,ko05132,ko05167,ko05200,ko05203,ko05205,ko05210,ko05211,ko05212,ko05231,ko05416,ko05418,map04010,map04013,map04014,map04015,map04024,map04062,map04071,…	-	-	-	ko00000,ko00001,ko04031,ko04131,ko04147	-	-	-	Ras	RAC13_GOSHI	Rac-like GTP-binding protein RAC13	RAC13_GOSHI	Rac-like GTP-binding protein RAC13	AT5G45970	RAC-like 2	Encodes a Rac-like protein ARAC2. A member of ROP GTPase gene family.	RAC-like 2;(source:Araport11)
Flowering capability	Mi06g15470.1	chr6	18510377	18710863	18545018	18546046	+	3641.EOY28115	4.43e-28	116	2EKNE@1|root,2SQHP@2759|Eukaryota,3809K@33090|Viridiplantae,3GKBQ@35493|Streptophyta	35493|Streptophyta	S	lob domain-containing protein	-	-	-	-	-	-	-	-	-	-	-	-	LOB	LBD4_ARATH	LOB domain-containing protein 4	LBD4_ARATH	LOB domain-containing protein 4	AT1G06280	LOB domain-containing protein 2	NULL	LOB domain-containing protein 2;(source:Araport11)
Flowering capability	Mi06g15480.1	chr6	18510377	18710863	18552813	18553394	+	85681.XP_006449444.1	3.05e-69	215	2C7ZM@1|root,2RZBM@2759|Eukaryota,37VHZ@33090|Viridiplantae,3GJXG@35493|Streptophyta	35493|Streptophyta	K	Pathogenesis-related genes transcriptional activator PTI5-like	-	-	-	ko:K09286,ko:K13433	ko04626,map04626	-	-	-	ko00000,ko00001,ko03000	-	-	-	AP2	PTI5_SOLLC	Pathogenesis-related genes transcriptional activator PTI5	PTI5_SOLLC	Pathogenesis-related genes transcriptional activator PTI5	AT3G23240	ethylene response factor 1	encodes a member of the ERF (ethylene response factor) subfamily B-3 of ERF/AP2 transcription factor family (ERF1). The protein contains one AP2 domain. There are 18 members in this subfamily including ATERF-1, ATERF-2, AND ATERF-5. EREBP like protein that binds GCC box of ethylene regulated promoters such as basic chitinases. Constitutive expression of ERF1 phenocopies ethylene over production. …	ethylene response factor 1;(source:Araport11)
Flowering capability	Mi06g15490.1	chr6	18510377	18710863	18556836	18557648	-	3641.EOY28113	9.03e-115	338	2CNAK@1|root,2QUTV@2759|Eukaryota,37T7N@33090|Viridiplantae,3GD3I@35493|Streptophyta	35493|Streptophyta	K	Transcription factor	-	GO:0000160,GO:0003674,GO:0003700,GO:0006355,GO:0007154,GO:0007165,GO:0008150,GO:0009719,GO:0009723,GO:0009725,GO:0009755,GO:0009873,GO:0009889,GO:0009987,GO:0010033,GO:0010200,GO:0010243,GO:0010468,GO:0010556,GO:0019219,GO:0019222,GO:0023052,GO:0031323,GO:0031326,GO:0032870,GO:0035556,GO:0042221,GO:0042493,GO:0050789,GO:0050794,GO:0050896,GO:0051171,GO:0051252,GO:0051716,GO:0060255,GO:0065007,GO:…	-	-	-	-	-	-	-	-	-	-	AP2	ERF91_ARATH	Ethylene-responsive transcription factor ERF091	ERF91_ARATH	Ethylene-responsive transcription factor ERF091	AT4G18450	Integrase-type DNA-binding superfamily protein	encodes a member of the ERF (ethylene response factor) subfamily B-3 of ERF/AP2 transcription factor family. The protein contains one AP2 domain. There are 18 members in this subfamily including ATERF-1, ATERF-2, AND ATERF-5.	Integrase-type DNA-binding superfamily protein;(source:Araport11)
Flowering capability	Mi06g15500.1	chr6	18510377	18710863	18564866	18567250	+	85681.XP_006449446.1	6.66e-165	472	COG3240@1|root,2QUD3@2759|Eukaryota,37MVF@33090|Viridiplantae,3G93H@35493|Streptophyta	35493|Streptophyta	I	Belongs to the 'GDSL' lipolytic enzyme family	-	-	-	-	-	-	-	-	-	-	-	-	Lipase_GDSL	GDL86_ARATH	GDSL esterase/lipase At5g45960	GDL86_ARATH	GDSL esterase/lipase At5g45960	AT5G45960	GDSL-like Lipase/Acylhydrolase superfamily protein	GDSL-motif esterase/acyltransferase/lipase. Enzyme group with broad substrate specificity that may catalyze acyltransfer or hydrolase reactions with lipid and non-lipid substrates.	GDSL-like Lipase/Acylhydrolase superfamily protein;(source:Araport11)
Flowering capability	Mi06g15510.1	chr6	18510377	18710863	18568891	18570853	-	2711.XP_006467695.1	4.13e-186	525	COG3240@1|root,2R619@2759|Eukaryota,37HG3@33090|Viridiplantae,3G9FI@35493|Streptophyta	35493|Streptophyta	I	Belongs to the 'GDSL' lipolytic enzyme family	-	-	-	-	-	-	-	-	-	-	-	-	Lipase_GDSL	GDL85_ARATH	GDSL esterase/lipase At5g45950	GDL85_ARATH	GDSL esterase/lipase At5g45950	AT5G45950	GDSL-like Lipase/Acylhydrolase superfamily protein	GDSL-motif esterase/acyltransferase/lipase. Enzyme group with broad substrate specificity that may catalyze acyltransfer or hydrolase reactions with lipid and non-lipid substrates.	GDSL-like Lipase/Acylhydrolase superfamily protein;(source:Araport11)
Flowering capability	Mi06g15520.1	chr6	18510377	18710863	18572780	18578147	+	2711.XP_006467691.1	1.54e-211	598	294V0@1|root,2RBSJ@2759|Eukaryota,37RDQ@33090|Viridiplantae,3GA32@35493|Streptophyta	35493|Streptophyta	S	isoform X1	SNI1	GO:0000793,GO:0001067,GO:0002215,GO:0002376,GO:0002682,GO:0002683,GO:0002831,GO:0002832,GO:0003674,GO:0003676,GO:0003677,GO:0005488,GO:0005575,GO:0005622,GO:0005623,GO:0005634,GO:0005694,GO:0006139,GO:0006259,GO:0006310,GO:0006325,GO:0006355,GO:0006464,GO:0006473,GO:0006475,GO:0006725,GO:0006807,GO:0006950,GO:0006952,GO:0006955,GO:0006974,GO:0006996,GO:0008150,GO:0008152,GO:0009605,GO:0009607,GO:…	-	-	-	-	-	-	-	-	-	-	-	SNI1_ARATH	Negative regulator of systemic acquired resistance SNI1 {ECO:0000303|PubMed:10458608}	SNI1_ARATH	Negative regulator of systemic acquired resistance SNI1 {ECO:0000303|PubMed:10458608}	AT4G18470	negative regulator of systemic acquired resistance (SNI1)	Negative regulator of systemic acquired resistance (SAR), repressor of pathogenesis-related PR gene expression which is removed by NPR1 upon induction of SAR. Encodes leucine-rich nuclear protein. Conserved in plants, with putative orthologs found in several plant species. Many NPR1-dependent PR gene are specifically derepressed in the sni1 mutant. The structural similarity of SNI1 to Armadillo r…	negative regulator of systemic acquired resistance (SNI1);(source:Araport11)
Flowering capability	Mi06g15530.1	chr6	18510377	18710863	18578724	18580440	-	2711.XP_006468207.1	2.22e-201	565	2CME3@1|root,2QQ3G@2759|Eukaryota,37NIR@33090|Viridiplantae,3G7PK@35493|Streptophyta	35493|Streptophyta	Q	Belongs to the peroxidase family. Classical plant (class III) peroxidase subfamily	-	GO:0003674,GO:0003824,GO:0004601,GO:0005575,GO:0005618,GO:0005623,GO:0005911,GO:0008150,GO:0008152,GO:0009505,GO:0009506,GO:0009636,GO:0009664,GO:0009987,GO:0016043,GO:0016209,GO:0016491,GO:0016684,GO:0030054,GO:0030312,GO:0042221,GO:0044464,GO:0045229,GO:0050896,GO:0051716,GO:0055044,GO:0055114,GO:0070887,GO:0071554,GO:0071555,GO:0071669,GO:0071840,GO:0071944,GO:0097237,GO:0098754,GO:0098869,GO:…	1.11.1.7	ko:K00430	ko00940,ko01100,ko01110,map00940,map01100,map01110	-	R00602,R02596,R03919,R04007,R07443	RC00034	ko00000,ko00001,ko01000	-	-	-	peroxidase	PER19_ARATH	Peroxidase 19	PER19_ARATH	Peroxidase 19	AT2G34060	Peroxidase superfamily protein	NULL	Peroxidase superfamily protein;(source:Araport11)
Flowering capability	Mi06g15540.1	chr6	18510377	18710863	18582819	18585775	+	85681.XP_006449452.1	1.55e-136	390	KOG3281@1|root,KOG3281@2759|Eukaryota,37S43@33090|Viridiplantae,3GEV5@35493|Streptophyta	35493|Streptophyta	O	ATP synthase mitochondrial F1 complex assembly factor	-	GO:0005575,GO:0005622,GO:0005623,GO:0005737,GO:0005739,GO:0006996,GO:0007005,GO:0008150,GO:0009987,GO:0016043,GO:0022607,GO:0033615,GO:0034622,GO:0043226,GO:0043227,GO:0043229,GO:0043231,GO:0043461,GO:0043933,GO:0044085,GO:0044424,GO:0044444,GO:0044464,GO:0065003,GO:0070071,GO:0071840	-	ko:K07555	-	-	-	-	ko00000,ko03029	-	-	-	ATP11	-	-	-	-	AT2G34050	NULL	Encodes an F-type ATP Synthase Assembly factor that binds to beta subunits of mATPase and cpATPases.	ATP synthase F1 complex assembly factor;(source:Araport11)
Flowering capability	Mi06g15550.1	chr6	18510377	18710863	18586508	18594400	+	2711.XP_006467689.1	0	910	KOG2213@1|root,KOG2213@2759|Eukaryota,37NSM@33090|Viridiplantae,3GE26@35493|Streptophyta	35493|Streptophyta	T	Apoptosis inhibitor	-	GO:0005575,GO:0005622,GO:0005623,GO:0005634,GO:0007275,GO:0008150,GO:0009555,GO:0010941,GO:0032501,GO:0032502,GO:0043067,GO:0043226,GO:0043227,GO:0043229,GO:0043231,GO:0044424,GO:0044464,GO:0048229,GO:0048856,GO:0050789,GO:0050794,GO:0065007	-	-	-	-	-	-	-	-	-	-	API5	API5_ORYSJ	Apoptosis inhibitor 5-like protein API5	API5_ORYSJ	Apoptosis inhibitor 5-like protein API5	AT2G34040	Apoptosis inhibitory protein 5 (API5)	NULL	Apoptosis inhibitory protein 5 (API5);(source:Araport11)
Flowering capability	Mi06g15560.1	chr6	18510377	18710863	18597034	18601269	-	85681.XP_006449456.1	0	992	KOG1052@1|root,KOG1052@2759|Eukaryota,37QX8@33090|Viridiplantae,3GAJ2@35493|Streptophyta	35493|Streptophyta	EPT	Glutamate-gated receptor that probably acts as non- selective cation channel	-	GO:0001101,GO:0003674,GO:0004888,GO:0005215,GO:0005216,GO:0005261,GO:0005262,GO:0005575,GO:0005622,GO:0005623,GO:0005737,GO:0005773,GO:0005886,GO:0006810,GO:0006811,GO:0006812,GO:0006816,GO:0007154,GO:0007165,GO:0008066,GO:0008150,GO:0008324,GO:0009719,GO:0009987,GO:0010033,GO:0010243,GO:0015075,GO:0015085,GO:0015267,GO:0015318,GO:0016020,GO:0019722,GO:0019932,GO:0022803,GO:0022838,GO:0022857,GO:…	-	ko:K05387	-	-	-	-	ko00000,ko04040	1.A.10.1.10,1.A.10.1.18,1.A.10.1.7	-	-	ANF_receptor,Lig_chan,SBP_bac_3	GLR27_ARATH	Glutamate receptor 2.7	GLR27_ARATH	Glutamate receptor 2.7	AT2G29120	glutamate receptor 2.7	member of Putative ligand-gated ion channel subunit family	glutamate receptor 2.7;(source:Araport11)
Flowering capability	Mi06g15570.1	chr6	18510377	18710863	18602142	18605514	+	71139.XP_010052235.1	4.98e-27	105	KOG2213@1|root,KOG2213@2759|Eukaryota,37NSM@33090|Viridiplantae,3GE26@35493|Streptophyta	35493|Streptophyta	T	Apoptosis inhibitor	-	GO:0005575,GO:0005622,GO:0005623,GO:0005634,GO:0007275,GO:0008150,GO:0009555,GO:0010941,GO:0032501,GO:0032502,GO:0043067,GO:0043226,GO:0043227,GO:0043229,GO:0043231,GO:0044424,GO:0044464,GO:0048229,GO:0048856,GO:0050789,GO:0050794,GO:0065007	-	-	-	-	-	-	-	-	-	-	API5	API5_ORYSJ	Apoptosis inhibitor 5-like protein API5	API5_ORYSJ	Apoptosis inhibitor 5-like protein API5	AT2G34040	Apoptosis inhibitory protein 5 (API5)	NULL	Apoptosis inhibitory protein 5 (API5);(source:Araport11)
Flowering capability	Mi06g15580.1	chr6	18510377	18710863	18607436	18611346	-	85681.XP_006449456.1	4.98e-273	782	KOG1052@1|root,KOG1052@2759|Eukaryota,37QX8@33090|Viridiplantae,3GAJ2@35493|Streptophyta	35493|Streptophyta	EPT	Glutamate-gated receptor that probably acts as non- selective cation channel	-	GO:0001101,GO:0003674,GO:0004888,GO:0005215,GO:0005216,GO:0005261,GO:0005262,GO:0005575,GO:0005622,GO:0005623,GO:0005737,GO:0005773,GO:0005886,GO:0006810,GO:0006811,GO:0006812,GO:0006816,GO:0007154,GO:0007165,GO:0008066,GO:0008150,GO:0008324,GO:0009719,GO:0009987,GO:0010033,GO:0010243,GO:0015075,GO:0015085,GO:0015267,GO:0015318,GO:0016020,GO:0019722,GO:0019932,GO:0022803,GO:0022838,GO:0022857,GO:…	-	ko:K05387	-	-	-	-	ko00000,ko04040	1.A.10.1.10,1.A.10.1.18,1.A.10.1.7	-	-	ANF_receptor,Lig_chan,SBP_bac_3	GLR27_ARATH	Glutamate receptor 2.7	GLR27_ARATH	Glutamate receptor 2.7	AT2G29120	glutamate receptor 2.7	member of Putative ligand-gated ion channel subunit family	glutamate receptor 2.7;(source:Araport11)
Flowering capability	Mi06g15590.1	chr6	18510377	18710863	18641902	18698300	+	2711.XP_006467687.1	0	1246	COG1643@1|root,KOG0922@2759|Eukaryota,37PWZ@33090|Viridiplantae,3GBW2@35493|Streptophyta	35493|Streptophyta	A	ATP-dependent RNA helicase	DHX35	GO:0003674,GO:0003676,GO:0003723,GO:0003724,GO:0003824,GO:0004004,GO:0004386,GO:0005488,GO:0005575,GO:0005622,GO:0005623,GO:0005634,GO:0005681,GO:0005737,GO:0005829,GO:0005911,GO:0006139,GO:0006396,GO:0006725,GO:0006807,GO:0008026,GO:0008150,GO:0008152,GO:0008186,GO:0009506,GO:0009987,GO:0010467,GO:0016070,GO:0016462,GO:0016787,GO:0016817,GO:0016818,GO:0016887,GO:0017111,GO:0030054,GO:0032991,GO:…	3.6.4.13	ko:K13117	-	M00355	-	-	ko00000,ko00002,ko01000,ko03041	-	-	-	AAA_22,HA2,Helicase_C,OB_NTP_bind	DEAH9_ARATH	Probable pre-mRNA-splicing factor ATP-dependent RNA helicase DEAH9 {ECO:0000305}	DEAH9_ARATH	Probable pre-mRNA-splicing factor ATP-dependent RNA helicase DEAH9 {ECO:0000305}	AT4G18465	RNA helicase family protein	NULL	RNA helicase family protein;(source:Araport11)
Flowering capability	Mi06g15600.1	chr6	18510377	18710863	18700714	18701334	-
Flowering capability	Mi06g15610.1	chr6	18510377	18710863	18708072	18712256	+	3641.EOY28087	1.61e-191	556	2CMIX@1|root,2QQG6@2759|Eukaryota,37NZ2@33090|Viridiplantae,3GH1I@35493|Streptophyta	35493|Streptophyta	S	Belongs to the Ca(2 ) cation antiporter (CaCA) (TC 2.A.19) family	-	-	-	-	-	-	-	-	-	-	-	-	EF-hand_7,Na_Ca_ex	NCL2_ORYSJ	Sodium/calcium exchanger NCL2 {ECO:0000305}	NCL2_ORYSJ	Sodium/calcium exchanger NCL2 {ECO:0000305}	AT1G53210	sodium/calcium exchanger family protein / calcium-binding EF hand family protein	Encodes a Na+/Ca 2+ exchanger-like protein that participates in the maintenance of Ca 2+ homeostasis. The mRNA is cell-to-cell mobile.	sodium/calcium exchanger family protein / calcium-binding EF hand family protein;(source:Araport11)

## Sheet: Table S8
Table S8. Expression of candidate genes related to flowering capability in buds at three growth stages based on the estimation of FPKM value.
Gene ID	VS	VS	VS	FTS	FTS	FTS	BBS	BBS	BBS
Mi01g16940.1	5.42	5.07	5.9	5.06	4.78	4.11	12.44	9.53	8.64
Mi01g16950.1	28.5	31.72	28.99	39.26	35.71	32.06	37.35	35.62	29.27
Mi01g16960.1	27.41	23.65	26.6	30.61	29.97	33.5	31.21	31.24	30.52
Mi01g16970.1	/	/	/	/	/	/	/	/	/
Mi01g16980.1	6.55	9.97	9.16	15.51	12.83	14.35	11.33	10.08	6.66
Mi01g16990.1	/	/	/	/	/	/	/	/	/
Mi01g17000.1	0.09	0.05	0	0	0	0.05	0	0.18	0.17
Mi01g17010.1	3.39	4.69	3.14	2.41	1.58	2.34	1.77	2.95	2.64
Mi01g17020.1	/	/	/	/	/	/	/	/	/
Mi10g02450.1	/	/	/	/	/	/	/	/	/
Mi10g02460.1	/	/	/	/	/	/	/	/	/
Mi10g02470.1	/	/	/	/	/	/	/	/	/
Mi10g02480.1	1.82	2.23	5.13	39.68	26.41	24.1	49.58	49.51	24.46
Mi10g02490.1	0	0	0	0	0	0	0	0	0
Mi10g02500.1	/	/	/	/	/	/	/	/	/
Mi10g02510.1	/	/	/	/	/	/	/	/	/
Mi10g02520.1	/	/	/	/	/	/	/	/	/
Mi10g02530.1	/	/	/	/	/	/	/	/	/
Mi15g02270.1	/	/	/	/	/	/	/	/	/
Mi15g02280.1	0	0.33	0	0.21	0.08	0.14	0.34	0	0.31
Mi15g02290.1	47.55	61.1	46.28	29.74	30.62	40.98	38.91	45.92	113.23
Mi15g02300.1	0	0	0	0.07	0	0	0	0.03	0.2
Mi15g02310.1	/	/	/	/	/	/	/	/	/
Mi15g02320.1	/	/	/	/	/	/	/	/	/
Mi15g02330.1	/	/	/	/	/	/	/	/	/
Mi15g02340.1	0	0	0	0	0	0	0.15	0.03	0
Mi15g02350.1	0	0	0.12	0.09	0.05	0	0.47	0.22	0.43
Mi15g02360.1	/	/	/	/	/	/	/	/	/
Mi15g02370.1	/	/	/	/	/	/	/	/	/
Mi15g02380.1	0.03	0.12	0.15	0.62	0.57	0.52	3.23	1.32	1.34
Mi15g02390.1	/	/	/	/	/	/	/	/	/
Mi15g02400.1	0	0	0	0	0	0	0	0.05	0
Mi15g02410.1	0	0	0	0	0	0	0	0	0
Mi15g02420.1	121.34	129.57	166.66	76.47	70.93	92.59	59.15	56.04	80.11
Mi15g02430.1	0.99	1.56	2.8	15.9	13.76	18.34	2.14	3.15	4.13
Mi18g11820.1	7.67	8.51	8.66	9.96	11.19	10.11	8.98	9.24	5.41
Mi18g11830.1	9	9.62	9.89	16.04	14.82	12.55	8.72	10.5	5.49
Mi18g11840.1	1.77	1.55	1	1.2	1.22	1.36	2.23	1.89	1.27
Mi18g11850.1	17.51	19.83	18.23	23.33	20.85	20.19	20.72	20.06	13.73
Mi18g11860.1	0.28	0.32	1.05	4.97	4.38	6.04	2.66	2.56	1.91
Mi18g11870.1	12.74	13.53	15.1	15.74	14.05	14.29	30.16	34.66	33.7
Mi18g11880.1	223.72	232.3	210.29	245.48	312.68	283.59	306.91	355.91	446.57
Mi18g11890.1	17.09	15.31	18.66	15.56	12.54	15.1	17.12	14.38	7.92
Mi18g11900.1	447.74	441.98	422.36	388.82	470.41	425.29	516.75	555.39	710.01
Mi18g11910.1	8.52	9.48	9.14	6.01	11.55	18.74	7.73	10.39	6.49
Mi18g11920.1	35.79	39.85	34.72	42.38	45.59	33.36	27.79	27.68	28.44
Mi18g11930.1	9.39	7.29	8.45	8.37	8.46	8.65	12.21	12.93	10.84
Mi18g11940.1	31.4	31.59	31.9	35.87	27.77	25.51	37.63	39.64	25.95
Mi18g11950.1	0	0	0	0.07	0.08	0	0	0.09	0.08
Mi18g11960.1	/	/	/	/	/	/	/	/	/
Mi18g11970.1	/	/	/	/	/	/	/	/	/
Mi18g11980.1	1.1	1.05	0.92	2.57	2.77	2.91	3.2	2.63	5.86
Mi18g11990.1	/	/	/	/	/	/	/	/	/
Mi18g12000.1	0	0	0	0	0	0.13	0	0	0
Mi18g12010.1	0.12	0.49	0.23	3.09	2.26	1.04	1.78	2.23	2.44
Mi18g12020.1	0	0	0.11	0.36	0.26	0.36	0	0.61	0.4
Mi18g12030.1	/	/	/	/	/	/	/	/	/
Mi18g12040.1	0.53	0.11	0.9	2.63	2.27	2.54	3.11	2.94	4.74
Mi18g12050.1	/	/	/	/	/	/	/	/	/
Mi18g12060.1	0.1	0.1	0.03	0.04	0.08	0.11	0	0	0.16
Mi18g12070.1	21.41	18.2	25.32	39.11	32.61	39.77	30.33	28.29	33.71
Mi02g07220.1	7.06	8.24	8.19	7.78	8.28	8.32	7.22	7.8	6.52
Mi02g07230.1	13.9	14.81	21.66	27.71	28.99	36.63	30.28	34.4	34.71
Mi02g07240.1	8.22	8.3	8.63	10.11	10.29	9.51	10.31	11.71	7.94
Mi02g07250.1	1.66	1.02	1.65	2.15	1.01	2.94	1.06	0.4	1.03
Mi02g07260.1	/	/	/	/	/	/	/	/	/
Mi02g07270.1	/	/	/	/	/	/	/	/	/
Mi02g07280.1	26.15	28.32	23.35	32.19	30.85	28.95	30.09	28.98	16.71
Mi02g07290.1	51.33	60.12	54.52	62.59	78.82	72.47	64.18	65.7	100.27
Mi02g07300.1	34.6	36.73	45.55	50.61	41.51	50.4	36.55	36.48	30.04
Mi02g07310.1	30.28	33.1	39.01	46.8	40.78	44.77	51.2	43.62	46.37
Mi02g07320.1	18.06	17.61	15.52	19.63	19.6	21.32	18.86	19.6	18.28
Mi02g07330.1	1.85	1.14	1.54	0.51	0	0	0.85	0.59	1.53
Mi02g07340.1	1.74	2.36	2.28	2.27	1.45	1.67	1.45	0.91	0.52
Mi02g07350.1	0.11	0.04	0	0	0.04	0	0	0	0
Mi02g07360.1	2.74	2.49	2.16	1.22	1.21	1.28	0.27	0.45	0.8
Mi02g07370.1	2.85	3.86	2.84	1.7	2.11	3.43	1.9	1.66	2.4
Mi02g07380.1	75.51	87.53	87.07	65.25	79.19	44.79	42.38	47.45	39.43
Mi02g07390.1	23.47	24.11	20.8	46.6	60.44	50.14	41.98	42.6	83.75
Mi02g07400.1	2.39	2.54	2.38	7.54	6.18	6.29	3.06	3.66	3.53
Mi02g07410.1	36.63	37.13	44.3	60.06	54.24	57.23	65.1	63.88	59.55
Mi02g07420.1	4.27	4.08	4.45	9.05	9.9	6.68	6.76	7.16	8.24
Mi02g07430.1	169.68	194.75	183.35	45.58	41.54	46.89	25	24.68	21.14
Mi02g07440.1	32.47	35.25	26.25	26.36	24.33	27.94	22.21	20.26	24.07
Mi02g07450.1	19.13	19.71	24.56	36.41	34.37	36.57	28.41	27.63	30.76
Mi02g07460.1	10.53	11.39	13.94	17.9	15.75	18.54	20.24	19.58	15.9
Mi02g07470.1	43.53	40.34	39.63	41.14	44.5	41.09	46.4	45.29	49.02
Mi02g07480.1	146.31	143.57	164.15	20.73	20.11	16.77	37.87	37.44	31.3
Mi02g07490.1	55.29	53.34	50.92	55.8	55.57	57.36	49.52	53.23	41.18
Mi02g20280.1	2.87	3.36	3.12	5.6	6.91	4.58	4.41	5.52	5.45
Mi02g20290.1	0.42	1.26	0.67	2.77	2.46	3.32	0.4	1.35	1.16
Mi02g20300.1	0.12	0.08	0.2	0	0.03	0	0	0.07	0.03
Mi02g20310.1	10.2	11.06	11.31	14.3	13.72	17.07	13.31	15	16.28
Mi02g20320.1	425.43	429.28	388.1	758.2	989.67	787.3	719.34	837.26	1476.75
Mi02g20330.1	20.82	22.09	25.13	37.31	34.06	44.07	61.29	51.47	42.48
Mi02g20340.1	10.23	11.14	10.9	16.19	18.37	15.1	13.22	13.45	11.96
Mi02g20350.1	0.37	0.24	0.41	0.36	0.22	0	0.41	0.31	0.17
Mi02g20360.1	0	0	0	0	0	0	0	0	0
Mi02g20370.1	/	/	/	/	/	/	/	/	/
Mi02g20380.1	/	/	/	/	/	/	/	/	/
Mi02g20390.1	0.06	0.03	0.03	0.18	0.08	0.07	0.1	0.06	0
Mi02g20400.1	0	0	0	0	0	0	0	0	0
Mi02g20410.1	/	/	/	/	/	/	/	/	/
Mi03g10190.1	69.32	60.26	74.03	12.96	16.15	13	24.69	29.43	33.94
Mi03g10200.1	94.21	86.57	62.01	62.92	66.94	66.15	234.54	237.77	306.81
Mi03g10210.1	125.43	125.99	114.45	145.36	127.89	112.01	130.01	128.48	113.04
Mi03g10220.1	5.76	4.03	4.83	5.37	4.18	6.67	5.3	5.53	5.28
Mi03g10230.1	60	57.25	60.51	194.09	210.78	200.37	91.06	107.74	120.17
Mi03g10240.1	0	0	0	0	0	0	0	0	0
Mi03g10250.1	8.65	8.56	7.8	10.44	12.07	6.94	11.05	10.89	13.3
Mi03g10260.1	2.29	0.85	2.01	4.34	3.93	2.27	1.48	2.2	2.67
Mi03g10270.1	1.1	1.73	1.09	3.65	3.83	2	4.81	3.03	8.48
Mi03g10280.1	14.21	15.44	7.61	6.79	6.32	7.88	13.58	12.04	17.98
Mi03g10290.1	33.75	32.95	25.33	26.07	26.71	20.54	27.29	22.18	31.14
Mi03g10300.1	15.63	13.73	9.78	12.78	10.21	12.17	16.45	18.62	29.6
Mi03g10310.1	307.32	270.95	382.43	319.33	306.35	394.38	233.53	228.41	203.61
Mi03g10320.1	0.3	0	0.22	1.58	0.82	1.43	1.32	1.44	1.11
Mi03g10330.1	58.84	64.06	51.56	66.33	75.08	61.16	84.73	81.28	117.27
Mi03g10340.1	0.49	0.09	0	0	0.3	0	1.07	0.78	1.82
Mi03g10350.1	28.1	28.79	20.34	19.18	29.43	20.41	24.95	32.05	31.15
Mi03g10360.1	0	0	0	0	0	0	0	0.04	0
Mi03g10370.1	0.16	0	0.27	0.09	0.1	0.04	0.13	0.08	0
Mi03g10380.1	13.44	11.91	12.07	18.69	22.63	21.75	17.44	19.4	22.14
Mi03g10390.1	42.61	37.12	36.53	31.63	39.92	34.85	40.82	58.55	72.01
Mi03g10400.1	3.09	4	4.9	5.31	6.67	7.73	5.56	3.92	4.35
Mi03g10410.1	10.92	11.49	10.63	14.56	14.6	18.63	14.38	17.13	16.37
Mi03g10420.1	/	/	/	/	/	/	/	/	/
Mi03g10430.1	2.52	1.48	1.49	1.04	1.25	1.89	3.9	5.75	5.21
Mi03g10440.1	9.42	10.31	8.97	7.65	6.99	8.99	10.63	7.72	8.71
Mi03g10450.1	7.79	4.94	7.65	19.55	14.4	15.31	6.44	11.78	10.04
Mi03g10460.1	17.5	19.34	17.36	37.22	38.16	35.88	29.15	26.29	16.47
Mi04g14390.1	0	0.33	0.11	1.06	0.26	0	1.63	0.71	1.84
Mi04g14400.1	1.38	0.62	1.38	1.75	2.04	1.44	1.3	1.9	1.71
Mi04g14410.1	26.88	26.82	31.64	30.85	26.91	33.43	25.37	26.24	21.84
Mi04g14420.1	0.28	0.29	0.14	0.15	0	0.93	0	0	0.68
Mi04g14430.1	4.55	3.57	3.74	3.97	4.23	3.4	0.49	0.34	0.33
Mi04g14440.1	4.63	4.59	4.54	3.79	4.42	3.88	1.81	2.05	1.95
Mi04g14450.1	3.23	2.83	3.42	3.69	3.84	4.68	0.87	0.65	1.54
Mi04g14460.1	7.98	8.68	5.56	12.26	12.77	8.8	7.44	6.83	9.96
Mi04g14470.1	3.2	2.24	3.96	2.8	4.01	4.78	1.6	2.05	3.84
Mi04g14480.1	2.16	2.19	1.95	4.69	3.97	3.74	4.6	4.1	3.31
Mi04g14490.1	3.82	5.71	5.33	4.16	2.32	3.77	2.77	2.28	2.65
Mi04g14500.1	0.56	0.8	0.72	1.05	0.93	1.11	1.38	1.01	1.78
Mi04g14510.1	13.33	12.89	9.98	7.17	6.64	8.26	7.09	7.55	3.48
Mi04g14520.1	2.03	2.85	1.49	0.59	0.41	0.38	0.05	0.28	0.12
Mi04g14530.1	18.65	20.7	17.77	26.6	24.23	22.2	19.69	16.53	8.5
Mi04g14540.1	/	/	/	/	/	/	/	/	/
Mi04g14550.1	91.11	81.69	102.22	51.86	51.7	57.01	69.74	69.47	54.51
Mi04g14560.1	28.3	28.29	36.15	30.47	26.13	29.85	37.61	34.26	32.43
Mi04g14570.1	5.72	6.02	5.11	8.85	8.74	10.68	13.37	13.29	16.73
Mi06g15380.1	10.79	13.94	17.6	1.4	1.69	1.64	2.41	2.59	2.27
Mi06g15390.1	52.85	54.99	49.09	51.01	54.28	44.84	48.4	42.62	38.3
Mi06g15400.1	0.39	0.15	0.42	0.87	1.25	1.31	0.12	0.1	0.88
Mi06g15410.1	0.91	0.96	0.98	1.71	0.43	1.57	0.61	0.74	0.09
Mi06g15420.1	19.53	15.35	17.75	10.72	13.77	8.66	6.33	8.05	9.05
Mi06g15430.1	8.04	8.16	10.37	14.61	16.1	14	7.68	12.18	16.16
Mi06g15440.1	0.29	0	0	0	0	0	0.08	0	0
Mi06g15450.1	0.46	0.13	0.59	0.7	0.05	0.24	1.44	1.26	0.63
Mi06g15460.1	0.73	0.42	0.32	0.18	0.1	0	0	0.23	0
Mi06g15470.1	/	/	/	/	/	/	/	/	/
Mi06g15480.1	198.07	213.77	154.07	26.48	27.89	25.53	44.32	47.29	64.01
Mi06g15490.1	0	0	0	0	0.07	0	0	0.11	0
Mi06g15500.1	10.52	10.06	9.09	27.21	16.14	13.95	18.74	22.86	21.03
Mi06g15510.1	19.18	14.37	19.9	22.24	18.47	15.31	54.93	55.88	47.46
Mi06g15520.1	8.35	9.07	8.42	8.64	7.36	10.73	8.57	6.37	7.24
Mi06g15530.1	1.01	1.07	0.64	2.15	1.46	1.08	2.43	1.19	1.54
Mi06g15540.1	4.55	4.25	2.36	7.33	7.56	8.69	5.91	5.6	5.63
Mi06g15550.1	33.43	30.13	40.27	46.26	38.3	45.94	38.09	36.22	32.81
Mi06g15560.1	0.02	0	0	0.04	0.04	0	0.74	0.71	0.37
Mi06g15570.1	0	0	0.2	0	0	0	0	0	0
Mi06g15580.1	0.09	0	0	0.17	0.1	0.1	0.96	0.78	0.69
Mi06g15590.1	14.84	15.35	13.9	24.53	22.18	24.58	19.05	16.74	14.79
Mi06g15600.1	/	/	/	/	/	/	/	/	/
Mi06g15610.1	2.29	2.06	1.43	0.46	0.71	0.31	0.79	0.72	1.2
Note: VS-represent vegetative stage, FTS- represent the floral transition stage, BBS- represent bud break stage. "/" indicate that the gene was not identified by RNA-seq.

## Sheet: Table S9
Table S9. Significant SNPs associated with fruit weight and volatile compounds based on GWAS.
trait	SNP	chrom	pos	pvalue	year	pos2	year2	pvalue2	start	end
Caryophyllene	chr16-9978226	chr16	9978226	3.98015e-16	2021	9978213	2020	2.06505e-11	9878213	10078226
β-Myrcene	chr4-9246997	chr4	9246997	5.2841e-12	2021	9237337	2020	2.23442e-49	9137337	9346997
β-Myrcene	chr7-7964164	chr7	7964164	6.20986e-33	2021	7964141	2020	2.85125e-191	7864141	8064164
D-limonene	chr1-29059077	chr1	29059077	4.95524e-14	2021	29057625	2020	1.94281e-27	28957625	29159077
Neo-Alloocimene	chr5-18122697	chr5	18122697	8.33617e-32	2021	18122697	2020	2.6101e-46	18022697	18222697
1R-α-Pinene	chr1-29059077	chr1	29059077	4.34738e-68	2021	29059077	2020	1.71389e-152	28959077	29159077
1R-α-Pinene	chr3-2987060	chr3	2987060	4.47108e-78	2021	2987060	2020	1.37342e-10	2887060	3087060
β-Ocimene	chr1-7028153	chr1	7028153	7.34499e-68	2021	7028153	2020	8.77437e-64	6928153	7128153
β-Ocimene	chr10-3842029	chr10	3842029	4.21204e-10	2021	3842029	2020	9.43009e-85	3742029	3942029
β-Ocimene	chr10-13155995	chr10	13155995	4.21204e-10	2021	13073571	2020	6.95406e-37	12973571	13255995
β-Ocimene	chr13-9226444	chr13	9226444	4.449e-12	2020	9224740	2021	1.1851e-15	9124740	9326444
β-Ocimene	chr8-19501152	chr8	19501152	0	2021	19501152	2020	2.157e-200	19401152	19601152
Fruit weight	chr1-17976373	chr1	17976373	4.72268e-20	2021	17976373	2020	3.57744e-11	17876373	18076373

## Sheet: Table S10
Table S10: Identification and annotation of candidate genes associated with fruit weight and volatile compounds.
								eggNOG								GO	KEGG										PFAM	Uniprot				Arabidopsis
								seed_ortholog	evalue	score	eggNOG_OGs	max_annot_lvl	COG_category	Description	Preferred_name	GOs	EC	KEGG_ko	KEGG_Pathway	KEGG_Module	KEGG_Reaction	KEGG_rclass	BRITE	KEGG_TC	CAZy	BiGG_Reaction	PFAMs	Uniprot.BLASTP.ID	Uniprot.BLASTP.Anno	Uniprot.BLASTX.ID	Uniprot.BLASTX.Anno	Arap.pro	Arabidopsis:short_description	Arabidopsis:Curator_summary	Arabidopsis:Computational_description
Trait	Gene ID	chrom	start	end	geneStart	geneEnd	strand
Caryophyllene	Mi16g08410.1	chr16	9878213	10078226	9976408	9987875	-	225117.XP_009365361.1	1.02e-142	410	COG0639@1|root,KOG0374@2759|Eukaryota,37P5R@33090|Viridiplantae,3GEQ5@35493|Streptophyta,4JGEC@91835|fabids	35493|Streptophyta	T	Calcineurin-like phosphoesterase	-	-	-	-	-	-	-	-	-	-	-	-	Metallophos	RLPH2_ARATH	Tyrosine-protein phosphatase RLPH2	RLPH2_ARATH	Tyrosine-protein phosphatase RLPH2	AT3G09970	Calcineurin-like metallo-phosphoesterase superfamily protein	Encodes a cytosolic tyrosine phosphatase.	Calcineurin-like metallo-phosphoesterase superfamily protein;(source:Araport11)
Caryophyllene	Mi16g08420.1	chr16	9878213	10078226	10006389	10008352	-	-	-	-	-	-	-	-	-	-	-	-	-	-	-	-	-	-	-	-	-	-	-	-	-	AT3G09970	Calcineurin-like metallo-phosphoesterase superfamily protein	Encodes a cytosolic tyrosine phosphatase.	Calcineurin-like metallo-phosphoesterase superfamily protein;(source:Araport11)
Caryophyllene	Mi16g08430.1	chr16	9878213	10078226	10039650	10040619	-	37682.EMT06215	1.68e-25	106	COG1131@1|root,KOG0065@2759|Eukaryota,37NZT@33090|Viridiplantae,3GDC6@35493|Streptophyta,3KNW1@4447|Liliopsida,3IF4E@38820|Poales	35493|Streptophyta	Q	Belongs to the ABC transporter superfamily. ABCG family. PDR (TC 3.A.1.205) subfamily	-	GO:0003674,GO:0003824,GO:0005215,GO:0005575,GO:0005623,GO:0005886,GO:0006810,GO:0008150,GO:0015399,GO:0015405,GO:0016020,GO:0016021,GO:0016462,GO:0016787,GO:0016817,GO:0016818,GO:0016887,GO:0017111,GO:0022804,GO:0022857,GO:0031224,GO:0042623,GO:0042626,GO:0043492,GO:0044425,GO:0044464,GO:0051179,GO:0051234,GO:0055085,GO:0071944	-	-	-	-	-	-	-	-	-	-	ABC2_membrane,ABC_tran,ABC_trans_N,PDR_assoc	PDR2_NICPL	Pleiotropic drug resistance protein 2	PDR2_NICPL	Pleiotropic drug resistance protein 2	AT2G36380	pleiotropic drug resistance 6	NULL	pleiotropic drug resistance 6;(source:Araport11)
Caryophyllene	Mi16g08440.1	chr16	9878213	10078226	10040725	10043407	-	3750.XP_008351461.1	1.18e-96	300	COG1131@1|root,KOG0065@2759|Eukaryota,37NZT@33090|Viridiplantae,3GDC6@35493|Streptophyta,4JFRM@91835|fabids	35493|Streptophyta	Q	Belongs to the ABC transporter superfamily. ABCG family. PDR (TC 3.A.1.205) subfamily	-	-	-	-	-	-	-	-	-	-	-	-	ABC2_membrane,ABC_tran,ABC_trans_N,PDR_assoc	PDR2_NICPL	Pleiotropic drug resistance protein 2	PDR2_NICPL	Pleiotropic drug resistance protein 2	AT2G36380	pleiotropic drug resistance 6	NULL	pleiotropic drug resistance 6;(source:Araport11)
Caryophyllene	Mi16g08450.1	chr16	9878213	10078226	10057276	10058663	-	4432.XP_010262503.1	9.05e-17	85.1	COG2801@1|root,KOG0017@2759|Eukaryota,37XVV@33090|Viridiplantae,3GMJ8@35493|Streptophyta	35493|Streptophyta	L	Retroviral aspartyl protease	-	-	-	-	-	-	-	-	-	-	-	-	RVP_2,Retrotrans_gag	-	-	-	-	-	-	-	-
Caryophyllene	Mi16g08460.1	chr16	9878213	10078226	10061255	10064988	-	2711.XP_006481821.1	0	1103	KOG0610@1|root,KOG0610@2759|Eukaryota,37J12@33090|Viridiplantae,3GE67@35493|Streptophyta	35493|Streptophyta	T	serine threonine-protein kinase	-	-	-	-	-	-	-	-	-	-	-	-	Pkinase	KIPK1_ARATH	Serine/threonine-protein kinase KIPK1 {ECO:0000305}	KIPK1_ARATH	Serine/threonine-protein kinase KIPK1 {ECO:0000305}	AT3G52890	KCBP-interacting protein kinase	KCBP-interacting protein kinase interacts specifically with the tail region of KCBP	KCBP-interacting protein kinase;(source:Araport11)
β-Myrcene	Mi04g06120.1	chr4	9137337	9346997	9147404	9149838	+	85681.XP_006420844.1	0	1182	28IS9@1|root,2QR3H@2759|Eukaryota,37HGN@33090|Viridiplantae,3GD66@35493|Streptophyta	35493|Streptophyta	S	Belongs to the NPH3 family	-	GO:0005575,GO:0005623,GO:0005886,GO:0006464,GO:0006807,GO:0008150,GO:0008152,GO:0009314,GO:0009416,GO:0009605,GO:0009606,GO:0009628,GO:0009637,GO:0009638,GO:0009987,GO:0016020,GO:0016567,GO:0019538,GO:0032446,GO:0036211,GO:0043170,GO:0043412,GO:0044237,GO:0044238,GO:0044260,GO:0044267,GO:0044464,GO:0050896,GO:0070647,GO:0071704,GO:0071944,GO:1901564	-	-	-	-	-	-	-	-	-	-	BTB,NPH3	RPT3_ARATH	Root phototropism protein 3	RPT3_ARATH	Root phototropism protein 3	AT5G64330	Phototropic-responsive NPH3 family protein	Involved in blue light response signaling pathway; interacts with the blue light photoreceptor NPH1. Null mutations abolish phototrophic responses of etiolated seedlings to low fluence blue light. Protein contains multiple protein-protein interaction domains.	Phototropic-responsive NPH3 family protein;(source:Araport11)
β-Myrcene	Mi04g06130.1	chr4	9137337	9346997	9152171	9153068	-
β-Myrcene	Mi04g06140.1	chr4	9137337	9346997	9161619	9162728	-	85681.XP_006420845.1	2.32e-145	422	2BNGI@1|root,2S1PH@2759|Eukaryota,37VWP@33090|Viridiplantae,3GFBC@35493|Streptophyta	35493|Streptophyta	K	transcription factor	-	GO:0000902,GO:0003674,GO:0003700,GO:0006355,GO:0008150,GO:0009653,GO:0009826,GO:0009889,GO:0009987,GO:0010468,GO:0010556,GO:0016043,GO:0016049,GO:0019219,GO:0019222,GO:0031323,GO:0031326,GO:0032502,GO:0032989,GO:0040007,GO:0048589,GO:0048856,GO:0048869,GO:0050789,GO:0050794,GO:0051171,GO:0051252,GO:0060255,GO:0060560,GO:0065007,GO:0071840,GO:0080090,GO:0140110,GO:1903506,GO:2000112,GO:2001141	-	-	-	-	-	-	-	-	-	-	-	BH143_ARATH	Transcription factor bHLH143	BH143_ARATH	Transcription factor bHLH143	AT5G09460	sequence-specific DNA binding transcription factors;transcription regulators	NULL	transcription factor bHLH143;(source:Araport11)
β-Myrcene	Mi04g06150.1	chr4	9137337	9346997	9162936	9163251	-	29730.Gorai.005G224400.1	4.18e-31	108	2E1IT@1|root,2S8VR@2759|Eukaryota,37WPJ@33090|Viridiplantae,3GKTQ@35493|Streptophyta	35493|Streptophyta	-	-	-	-	-	-	-	-	-	-	-	-	-	-	-	-	-	-	-	-	-	-	-
β-Myrcene	Mi04g06160.1	chr4	9137337	9346997	9220396	9223046	-	3827.XP_004485605.1	4.42e-73	219	COG0545@1|root,KOG0544@2759|Eukaryota,37VEG@33090|Viridiplantae,3GINI@35493|Streptophyta,4JPKF@91835|fabids	35493|Streptophyta	O	Peptidyl-prolyl cis-trans isomerase	FKBP12	GO:0000413,GO:0003674,GO:0003755,GO:0003824,GO:0005488,GO:0005527,GO:0005528,GO:0005575,GO:0005622,GO:0005623,GO:0005737,GO:0005829,GO:0006457,GO:0006464,GO:0006807,GO:0008144,GO:0008150,GO:0008152,GO:0009987,GO:0016853,GO:0016859,GO:0018193,GO:0018208,GO:0019538,GO:0036211,GO:0043170,GO:0043412,GO:0044237,GO:0044238,GO:0044260,GO:0044267,GO:0044424,GO:0044444,GO:0044464,GO:0061077,GO:0071704,GO:…	5.2.1.8	ko:K01802	-	-	-	-	ko00000,ko01000	-	-	-	FKBP_C	FKB12_VICFA	Peptidyl-prolyl cis-trans isomerase FKBP12	FKB12_VICFA	Peptidyl-prolyl cis-trans isomerase FKBP12	AT5G64350	FK506-binding protein 12	Encodes FK506-binding protein 12 (FKBP12 or FKP12). FKP12 overexpression dramatically enhances rapamycin sensitivity, whereas rapamycin inhibition is relieved in transgenic plants deficient in FKP12.	FK506-binding protein 12;(source:Araport11)
β-Myrcene	Mi04g06170.1	chr4	9137337	9346997	9241189	9242355	-	85681.XP_006420852.1	3.1e-75	248	COG5179@1|root,KOG0008@2759|Eukaryota,37M67@33090|Viridiplantae,3GFWH@35493|Streptophyta	35493|Streptophyta	K	Transcription initiation factor TFIID subunit	-	GO:0000428,GO:0000988,GO:0000989,GO:0001076,GO:0001129,GO:0001132,GO:0003674,GO:0003676,GO:0003677,GO:0003712,GO:0003824,GO:0004402,GO:0005488,GO:0005515,GO:0005575,GO:0005622,GO:0005623,GO:0005634,GO:0005654,GO:0005667,GO:0005669,GO:0006139,GO:0006325,GO:0006351,GO:0006352,GO:0006355,GO:0006357,GO:0006366,GO:0006367,GO:0006464,GO:0006473,GO:0006475,GO:0006725,GO:0006807,GO:0006996,GO:0008080,GO:…	-	ko:K03125	ko03022,map03022	-	-	-	ko00000,ko00001,ko01001,ko03021,ko03036	-	-	-	Bromodomain,DUF3591,TBP-binding,ubiquitin,zf-CCHC_6	TAF1_ARATH	Transcription initiation factor TFIID subunit 1	TAF1_ARATH	Transcription initiation factor TFIID subunit 1	AT1G32750	HAC13 protein (HAC13)	This gene is predicted to encode a histone acetyltransferase. Five lines with RNAi constructs directed against HAF1 grow normally and can produce root calli, but have defects in agrobacterium-mediated transformation.	HAC13 protein (HAC13);(source:Araport11)
β-Myrcene	Mi04g06180.1	chr4	9137337	9346997	9242583	9247724	-	85681.XP_006420852.1	1.63e-128	395	COG5179@1|root,KOG0008@2759|Eukaryota,37M67@33090|Viridiplantae,3GFWH@35493|Streptophyta	35493|Streptophyta	K	Transcription initiation factor TFIID subunit	-	GO:0000428,GO:0000988,GO:0000989,GO:0001076,GO:0001129,GO:0001132,GO:0003674,GO:0003676,GO:0003677,GO:0003712,GO:0003824,GO:0004402,GO:0005488,GO:0005515,GO:0005575,GO:0005622,GO:0005623,GO:0005634,GO:0005654,GO:0005667,GO:0005669,GO:0006139,GO:0006325,GO:0006351,GO:0006352,GO:0006355,GO:0006357,GO:0006366,GO:0006367,GO:0006464,GO:0006473,GO:0006475,GO:0006725,GO:0006807,GO:0006996,GO:0008080,GO:…	-	ko:K03125	ko03022,map03022	-	-	-	ko00000,ko00001,ko01001,ko03021,ko03036	-	-	-	Bromodomain,DUF3591,TBP-binding,ubiquitin,zf-CCHC_6	TAF1_ARATH	Transcription initiation factor TFIID subunit 1	TAF1_ARATH	Transcription initiation factor TFIID subunit 1	AT1G32750	HAC13 protein (HAC13)	This gene is predicted to encode a histone acetyltransferase. Five lines with RNAi constructs directed against HAF1 grow normally and can produce root calli, but have defects in agrobacterium-mediated transformation.	HAC13 protein (HAC13);(source:Araport11)
β-Myrcene	Mi04g06190.1	chr4	9137337	9346997	9258250	9258742	-	38727.Pavir.Db00658.1.p	1.9e-40	144	COG5179@1|root,KOG0008@2759|Eukaryota,37M67@33090|Viridiplantae,3GFWH@35493|Streptophyta,3KTH4@4447|Liliopsida,3I94C@38820|Poales	35493|Streptophyta	K	Transcription initiation factor TFIID subunit 1	-	GO:0000428,GO:0000988,GO:0000989,GO:0001076,GO:0001129,GO:0001132,GO:0003674,GO:0003676,GO:0003677,GO:0003712,GO:0003824,GO:0004402,GO:0005488,GO:0005515,GO:0005575,GO:0005622,GO:0005623,GO:0005634,GO:0005654,GO:0005667,GO:0005669,GO:0006139,GO:0006325,GO:0006351,GO:0006352,GO:0006355,GO:0006357,GO:0006366,GO:0006367,GO:0006464,GO:0006473,GO:0006475,GO:0006725,GO:0006807,GO:0006996,GO:0008080,GO:…	-	ko:K03125	ko03022,map03022	-	-	-	ko00000,ko00001,ko01001,ko03021,ko03036	-	-	-	Bromodomain,DUF3591,TBP-binding,ubiquitin,zf-CCHC_6	TAF1_ARATH	Transcription initiation factor TFIID subunit 1	TAF1_ARATH	Transcription initiation factor TFIID subunit 1	AT1G32750	HAC13 protein (HAC13)	This gene is predicted to encode a histone acetyltransferase. Five lines with RNAi constructs directed against HAF1 grow normally and can produce root calli, but have defects in agrobacterium-mediated transformation.	HAC13 protein (HAC13);(source:Araport11)
β-Myrcene	Mi04g06200.1	chr4	9137337	9346997	9270841	9271838	-	2711.XP_006494605.1	5.02e-42	143	COG5179@1|root,KOG0008@2759|Eukaryota,37M67@33090|Viridiplantae,3GFWH@35493|Streptophyta	35493|Streptophyta	K	Transcription initiation factor TFIID subunit	-	GO:0000428,GO:0000988,GO:0000989,GO:0001076,GO:0001129,GO:0001132,GO:0003674,GO:0003676,GO:0003677,GO:0003712,GO:0003824,GO:0004402,GO:0005488,GO:0005515,GO:0005575,GO:0005622,GO:0005623,GO:0005634,GO:0005654,GO:0005667,GO:0005669,GO:0006139,GO:0006325,GO:0006351,GO:0006352,GO:0006355,GO:0006357,GO:0006366,GO:0006367,GO:0006464,GO:0006473,GO:0006475,GO:0006725,GO:0006807,GO:0006996,GO:0008080,GO:…	-	ko:K03125	ko03022,map03022	-	-	-	ko00000,ko00001,ko01001,ko03021,ko03036	-	-	-	Bromodomain,DUF3591,TBP-binding,ubiquitin,zf-CCHC_6	TAF1_ARATH	Transcription initiation factor TFIID subunit 1	TAF1_ARATH	Transcription initiation factor TFIID subunit 1	AT1G32750	HAC13 protein (HAC13)	This gene is predicted to encode a histone acetyltransferase. Five lines with RNAi constructs directed against HAF1 grow normally and can produce root calli, but have defects in agrobacterium-mediated transformation.	HAC13 protein (HAC13);(source:Araport11)
β-Myrcene	Mi04g06210.1	chr4	9137337	9346997	9305550	9310603	+	4565.Traes_1DL_64567C4F0.1	1.69e-41	143	COG1850@1|root,2QTI9@2759|Eukaryota,37HQX@33090|Viridiplantae,3GDC3@35493|Streptophyta,3KWKY@4447|Liliopsida	35493|Streptophyta	G	Ribulose bisphosphate carboxylase large chain	rbcL	GO:0005575,GO:0005622,GO:0005623,GO:0005737,GO:0009507,GO:0009536,GO:0043226,GO:0043227,GO:0043229,GO:0043231,GO:0044424,GO:0044444,GO:0044464	4.1.1.39	ko:K01601	ko00630,ko00710,ko01100,ko01120,ko01200,map00630,map00710,map01100,map01120,map01200	M00165,M00166,M00532	R00024,R03140	RC00172,RC00859	ko00000,ko00001,ko00002,ko01000	-	-	-	RuBisCO_large,RuBisCO_large_N	RBL_NEMMU	Ribulose bisphosphate carboxylase large chain	RBL_NEMMU	Ribulose bisphosphate carboxylase large chain	-	-	-	-
β-Myrcene	Mi04g06220.1	chr4	9137337	9346997	9313622	9316189	-
β-Myrcene	Mi04g06230.1	chr4	9137337	9346997	9321821	9323641	-	161934.XP_010694890.1	1.24e-155	463	2CU6P@1|root,2RJJK@2759|Eukaryota,37T0A@33090|Viridiplantae,3GFI7@35493|Streptophyta	35493|Streptophyta	-	-	-	-	-	-	-	-	-	-	-	-	-	-	DUF659,Dimer_Tnp_hAT	-	-	-	-	AT5G33406	hAT dimerisation domain-containing protein / transposase-related	NULL	hAT dimerization domain-containing protein / transposase-like protein;(source:Araport11)
β-Myrcene	Mi07g10580.1	chr7	7864141	8064164	7867817	7869051	+	85681.XP_006430121.1	4.71e-122	357	28IYG@1|root,2QRA4@2759|Eukaryota,37JF5@33090|Viridiplantae,3G8RG@35493|Streptophyta	35493|Streptophyta	S	F-Box protein	-	GO:0003674,GO:0005488,GO:0005575,GO:0005622,GO:0005623,GO:0005634,GO:0005737,GO:0030246,GO:0043226,GO:0043227,GO:0043229,GO:0043231,GO:0044424,GO:0044464	-	-	-	-	-	-	-	-	-	-	F-box,PP2	P2B15_ARATH	F-box protein PP2-B15	P2B15_ARATH	F-box protein PP2-B15	AT1G09155	phloem protein 2-B15	NULL	phloem protein 2-B15;(source:Araport11)
β-Myrcene	Mi07g10590.1	chr7	7864141	8064164	7876636	7877168	-
β-Myrcene	Mi07g10600.1	chr7	7864141	8064164	7877658	7878725	+	-	-	-	-	-	-	-	-	-	-	-	-	-	-	-	-	-	-	-	-	-	-	-	-	AT1G56230	Protein of unknown function (DUF1399)	NULL	enolase (DUF1399);(source:Araport11)
β-Myrcene	Mi07g10610.1	chr7	7864141	8064164	7882739	7885796	+	2711.XP_006472138.1	1.97e-197	577	KOG1947@1|root,KOG1947@2759|Eukaryota,37HMS@33090|Viridiplantae,3GG3W@35493|Streptophyta	35493|Streptophyta	S	F-box LRR-repeat protein	-	-	-	ko:K10268	-	-	-	-	ko00000,ko04121	-	-	-	LRR_6	FBL3_ARATH	F-box/LRR-repeat protein 3	FBL3_ARATH	F-box/LRR-repeat protein 3	AT5G27920	F-box family protein	Encodes a nuclear F-box protein that can directly interact with the C2H2&#8208;type zinc finger transcription factor STOP1 and promote its ubiquitination and degradation. STOP1 is crucial for aluminum (Al) resistance.	F-box family protein;(source:Araport11)
β-Myrcene	Mi07g10620.1	chr7	7864141	8064164	7886449	7888299	+	3641.EOY11549	0	860	COG4677@1|root,2QU1M@2759|Eukaryota,37JA9@33090|Viridiplantae,3GC0I@35493|Streptophyta	35493|Streptophyta	G	Acts in the modification of cell walls via demethylesterification of cell wall pectin	-	GO:0003674,GO:0003824,GO:0004857,GO:0005575,GO:0005623,GO:0008150,GO:0016787,GO:0016788,GO:0030234,GO:0030599,GO:0043086,GO:0044092,GO:0044464,GO:0046910,GO:0050790,GO:0052689,GO:0065007,GO:0065009,GO:0071944,GO:0098772	3.1.1.11	ko:K01051	ko00040,ko01100,map00040,map01100	M00081	R02362	RC00460,RC00461	ko00000,ko00001,ko00002,ko01000	-	-	-	PMEI,Pectinesterase	PME22_ARATH	Putative pectinesterase/pectinesterase inhibitor 22	PME22_ARATH	Putative pectinesterase/pectinesterase inhibitor 22	AT3G05620	Plant invertase/pectin methylesterase inhibitor superfamily	Pectin methylesterase inhibitor; INVI-PMEI protein isoform which clustered with a PME.	Plant invertase/pectin methylesterase inhibitor superfamily;(source:Araport11)
β-Myrcene	Mi07g10630.1	chr7	7864141	8064164	7890420	7892979	+	2711.XP_006472135.1	8.68e-253	716	COG4677@1|root,2QPZF@2759|Eukaryota,37P8C@33090|Viridiplantae,3G9BM@35493|Streptophyta	35493|Streptophyta	G	Acts in the modification of cell walls via demethylesterification of cell wall pectin	-	GO:0003674,GO:0003824,GO:0004857,GO:0005575,GO:0005623,GO:0008150,GO:0016787,GO:0016788,GO:0030234,GO:0030599,GO:0043086,GO:0044092,GO:0044464,GO:0046910,GO:0050790,GO:0052689,GO:0065007,GO:0065009,GO:0071944,GO:0098772	3.1.1.11	ko:K01051	ko00040,ko01100,map00040,map01100	M00081	R02362	RC00460,RC00461	ko00000,ko00001,ko00002,ko01000	-	-	-	PMEI,Pectinesterase	PME28_ARATH	Putative pectinesterase/pectinesterase inhibitor 28	PME28_ARATH	Putative pectinesterase/pectinesterase inhibitor 28	AT5G27870	Plant invertase/pectin methylesterase inhibitor superfamily	Pectin methylesterase inhibitor; INVI-PMEI protein isoform which clustered with a PME.	Plant invertase/pectin methylesterase inhibitor superfamily;(source:Araport11)
β-Myrcene	Mi07g10640.1	chr7	7864141	8064164	7894042	7896170	+	3641.EOY11544	4.97e-29	113	2AHYF@1|root,2RZ3G@2759|Eukaryota,37UV1@33090|Viridiplantae,3GJ7D@35493|Streptophyta	35493|Streptophyta	-	-	-	-	-	-	-	-	-	-	-	-	-	-	-	-	-	-	-	AT5G27860	NULL	NULL	hypothetical protein;(source:Araport11)
β-Myrcene	Mi07g10650.1	chr7	7864141	8064164	7897482	7898021	-	85681.XP_006433458.1	2.36e-48	162	2D92H@1|root,2S5CS@2759|Eukaryota,37WAW@33090|Viridiplantae,3GKKC@35493|Streptophyta	35493|Streptophyta	S	inhibitor	-	GO:0005575,GO:0005576	-	-	-	-	-	-	-	-	-	-	PMEI	PMI10_ARATH	Pectinesterase inhibitor 10 {ECO:0000305}	PMI10_ARATH	Pectinesterase inhibitor 10 {ECO:0000305}	AT4G02250	Plant invertase/pectin methylesterase inhibitor superfamily protein	NULL	Plant invertase/pectin methylesterase inhibitor superfamily protein;(source:Araport11)
β-Myrcene	Mi07g10660.1	chr7	7864141	8064164	7899979	7904821	+	2711.XP_006472205.1	1.44e-185	531	COG0457@1|root,KOG4648@2759|Eukaryota	2759|Eukaryota	O	Tetratricopeptide repeats	-	GO:0005575,GO:0005622,GO:0005623,GO:0005737,GO:0005829,GO:0032991,GO:0044424,GO:0044444,GO:0044464,GO:0097255	-	ko:K21842	-	-	-	-	ko00000,ko04131	-	-	-	RPAP3_C,TPR_1,TPR_8	RPAP3_HUMAN	RNA polymerase II-associated protein 3	RPAP3_HUMAN	RNA polymerase II-associated protein 3	AT1G56440	Tetratricopeptide repeat (TPR)-like superfamily protein	Encodes one of the 36 carboxylate clamp (CC)-tetratricopeptide repeat (TPR) proteins (Prasad 2010, Pubmed ID: 20856808) with potential to interact with Hsp90/Hsp70 as co-chaperones.	Tetratricopeptide repeat (TPR)-like superfamily protein;(source:Araport11)
β-Myrcene	Mi07g10670.1	chr7	7864141	8064164	7908403	7911556	+	2711.XP_006472200.1	3.74e-168	475	COG0740@1|root,KOG0840@2759|Eukaryota,37HJX@33090|Viridiplantae,3GEN7@35493|Streptophyta	35493|Streptophyta	O	ATP-dependent Clp protease proteolytic subunit	-	-	3.4.21.92	ko:K01358	ko04112,ko04212,map04112,map04212	-	-	-	ko00000,ko00001,ko01000,ko01002	-	-	-	CLP_protease	CLPP5_ARATH	ATP-dependent Clp protease proteolytic subunit 5, chloroplastic {ECO:0000303|PubMed:11299370}	CLPP5_ARATH	ATP-dependent Clp protease proteolytic subunit 5, chloroplastic {ECO:0000303|PubMed:11299370}	AT1G02560	nuclear encoded CLP protease 5	One of several nuclear-encoded ClpPs (caseinolytic protease). Contains a highly conserved catalytic triad of Ser-type proteases (Ser-His-Asp). The name reflects nomenclature described in Adam et. al (2001). The mRNA is cell-to-cell mobile.	nuclear encoded CLP protease 5;(source:Araport11)
β-Myrcene	Mi07g10680.1	chr7	7864141	8064164	7915839	7916816	-	3988.XP_002512510.1	2.73e-177	500	28MAT@1|root,2QTU6@2759|Eukaryota,37J7E@33090|Viridiplantae,3G8DD@35493|Streptophyta,4JI58@91835|fabids	35493|Streptophyta	S	nicotianamine	NAS3	GO:0000003,GO:0000902,GO:0000904,GO:0003006,GO:0006810,GO:0007275,GO:0008150,GO:0009555,GO:0009653,GO:0009826,GO:0009856,GO:0009860,GO:0009932,GO:0009987,GO:0010232,GO:0010233,GO:0016043,GO:0016049,GO:0022414,GO:0030154,GO:0032501,GO:0032502,GO:0032989,GO:0040007,GO:0044706,GO:0048229,GO:0048468,GO:0048588,GO:0048589,GO:0048856,GO:0048868,GO:0048869,GO:0051179,GO:0051234,GO:0051704,GO:0060560,GO:…	2.5.1.43	ko:K05953	-	-	-	-	ko00000,ko01000	-	-	-	NAS	NAS_SOLLC	Nicotianamine synthase	NAS_SOLLC	Nicotianamine synthase	AT1G09240	nicotianamine synthase 3	Encodes a nicotianamine synthase.	nicotianamine synthase 3;(source:Araport11)
β-Myrcene	Mi07g10690.1	chr7	7864141	8064164	7925529	7926747	-	3694.POPTR_0013s01010.1	1.14e-67	215	28NZ7@1|root,2QVJS@2759|Eukaryota,37PFE@33090|Viridiplantae,3GD9W@35493|Streptophyta,4JNK6@91835|fabids	35493|Streptophyta	-	-	-	-	-	-	-	-	-	-	-	-	-	-	-	-	-	-	-	AT1G56423	NULL	NULL	hypothetical protein;(source:Araport11)
β-Myrcene	Mi07g10700.1	chr7	7864141	8064164	7928241	7936031	+	85681.XP_006433531.1	0	1517	COG0466@1|root,KOG2004@2759|Eukaryota,37IS1@33090|Viridiplantae,3G769@35493|Streptophyta	35493|Streptophyta	O	ATP-dependent serine protease that mediates the selective degradation of misfolded, unassembled or oxidatively damaged polypeptides as well as certain short-lived regulatory proteins in the mitochondrial matrix. May also have a chaperone function in the assembly of inner membrane protein complexes. Participates in the regulation of mitochondrial gene expression and in the maintenance of the integ…	-	GO:0000166,GO:0003674,GO:0003824,GO:0004176,GO:0005488,GO:0005524,GO:0005575,GO:0005622,GO:0005623,GO:0005737,GO:0005739,GO:0005759,GO:0005829,GO:0006508,GO:0006515,GO:0006807,GO:0006996,GO:0007005,GO:0008144,GO:0008150,GO:0008152,GO:0008233,GO:0009056,GO:0009057,GO:0009507,GO:0009536,GO:0009987,GO:0016043,GO:0016462,GO:0016787,GO:0016817,GO:0016818,GO:0016887,GO:0017076,GO:0017111,GO:0019538,GO:…	3.4.21.53	ko:K08675	-	-	-	-	ko00000,ko01000,ko01002,ko03029	-	-	-	AAA,LON_substr_bdg,Lon_C	LONM1_ARATH	Lon protease homolog 1, mitochondrial	LONM1_ARATH	Lon protease homolog 1, mitochondrial	AT5G26860	lon protease 1	Encodes a member of the Lon protease-like proteins (Lon1/At5g26860, Lon2/At5g47040, Lon3/At3g05780, Lon4/At3g05790). Lon is a multifunctional ATP-dependent protease which exists in bacteria, archaea and within organelles in eukaryotic cells. Lon proteases are responsible for the degradation of abnormal, damaged and unstable proteins. The mRNA is cell-to-cell mobile.	lon protease 1;(source:Araport11)
β-Myrcene	Mi07g10710.1	chr7	7864141	8064164	7942955	7945116	+	85681.XP_006433530.1	1.53e-96	303	28IBU@1|root,2RUQM@2759|Eukaryota,37J33@33090|Viridiplantae,3GHSS@35493|Streptophyta	35493|Streptophyta	-	-	-	-	-	-	-	-	-	-	-	-	-	-	-	-	-	-	-	AT2G24100	NULL	NULL	ATP-dependent DNA helicase;(source:Araport11)
β-Myrcene	Mi07g10720.1	chr7	7864141	8064164	7946839	7949647	-	2711.XP_006472186.1	1.52e-203	574	KOG0674@1|root,KOG0674@2759|Eukaryota,37I5F@33090|Viridiplantae,3GA8C@35493|Streptophyta	35493|Streptophyta	O	Calreticulin	-	GO:0005575,GO:0005576,GO:0005622,GO:0005623,GO:0005737,GO:0005739,GO:0005773,GO:0005774,GO:0005783,GO:0005788,GO:0005911,GO:0006950,GO:0006970,GO:0006979,GO:0008150,GO:0009506,GO:0009507,GO:0009536,GO:0009628,GO:0009651,GO:0010035,GO:0010038,GO:0012505,GO:0016020,GO:0030054,GO:0031090,GO:0031974,GO:0042221,GO:0043226,GO:0043227,GO:0043229,GO:0043231,GO:0043233,GO:0044422,GO:0044424,GO:0044432,GO:…	-	ko:K08057	ko04141,ko04145,ko04612,ko05142,ko05166,map04141,map04145,map04612,map05142,map05166	-	-	-	ko00000,ko00001,ko03110,ko04091	-	-	-	Calreticulin	CALR_RICCO	Calreticulin	CALR_RICCO	Calreticulin	AT1G56340	calreticulin 1a	Encodes one of three Arabidopsis calreticulins. In CRT-deficient mouse fibroblasts, this protein restores ER Ca2+ levels. Post-transcriptionally regulates together with CRT2 VAMP721/722 levels under ER stress. Loss-of-function results in activation of the ethylene signaling pathway, reduced susceptibility to Verticillium longisporum.	calreticulin 1a;(source:Araport11)
β-Myrcene	Mi07g10730.1	chr7	7864141	8064164	7953798	7957782	-	2711.XP_006472183.1	0	949	COG0642@1|root,KOG0519@2759|Eukaryota,37KWP@33090|Viridiplantae,3GB9R@35493|Streptophyta	35493|Streptophyta	T	Histidine kinase	-	-	-	-	-	-	-	-	-	-	-	-	HATPase_c,HisKA,Response_reg	CKI1_ARATH	Histidine kinase CKI1	CKI1_ARATH	Histidine kinase CKI1	AT2G47430	Signal transduction histidine kinase	Encodes a putative plasma membrane-bound hybrid histidine kinase and cytokinin sensor that is expressed within the female gametophyte.	Signal transduction histidine kinase;(source:Araport11)
β-Myrcene	Mi07g10740.1	chr7	7864141	8064164	7960130	7961215	-	85681.XP_006433519.1	1.19e-87	260	COG0589@1|root,2RYTA@2759|Eukaryota,37UMZ@33090|Viridiplantae,3GIN4@35493|Streptophyta	35493|Streptophyta	T	Universal stress protein A-like protein	-	GO:0000166,GO:0003674,GO:0005488,GO:0005575,GO:0005623,GO:0005886,GO:0008144,GO:0016020,GO:0016208,GO:0017076,GO:0030554,GO:0032553,GO:0032555,GO:0032559,GO:0036094,GO:0043167,GO:0043168,GO:0043169,GO:0044464,GO:0071944,GO:0097159,GO:0097367,GO:1901265,GO:1901363	-	-	-	-	-	-	-	-	-	-	Usp	USPAL_ARATH	Universal stress protein A-like protein	USPAL_ARATH	Universal stress protein A-like protein	AT3G62550	Adenine nucleotide alpha hydrolases-like superfamily protein	NULL	Adenine nucleotide alpha hydrolases-like superfamily protein;(source:Araport11)
β-Myrcene	Mi07g10750.1	chr7	7864141	8064164	7962813	7964242	+	4432.XP_010268019.1	1.72e-134	381	KOG0077@1|root,KOG0077@2759|Eukaryota,37MJP@33090|Viridiplantae,3G7NN@35493|Streptophyta	35493|Streptophyta	U	Belongs to the small GTPase superfamily. SAR1 family	-	-	-	ko:K07953	ko04141,ko05134,map04141,map05134	M00404	-	-	ko00000,ko00001,ko00002,ko01000,ko04031,ko04131	-	-	-	Arf	SAR1B_ARATH	GTP-binding protein SAR1B	SAR1B_ARATH	GTP-binding protein SAR1B	AT1G56330	secretion-associated RAS 1B	Encodes a small GTP-binding protein implicated in ER to cis-Golgi transport of other proteins. A member of ARF-like GTPase family. A thaliana has 21 members, in two subfamilies, ARF and ARF-like (ARL) GTPases. The protein is found associated to the ER and free in the cytosol.	secretion-associated RAS 1B;(source:Araport11)
β-Myrcene	Mi07g10760.1	chr7	7864141	8064164	7969953	7971407	-	2711.XP_006472181.1	4.13e-246	687	KOG4197@1|root,KOG4197@2759|Eukaryota,37SR8@33090|Viridiplantae,3GBCZ@35493|Streptophyta	35493|Streptophyta	S	Pentatricopeptide repeat-containing protein	-	GO:0003674,GO:0003676,GO:0003723,GO:0003824,GO:0004518,GO:0004519,GO:0005488,GO:0005575,GO:0005622,GO:0005623,GO:0006139,GO:0006725,GO:0006807,GO:0008150,GO:0008152,GO:0009451,GO:0009987,GO:0016070,GO:0016787,GO:0016788,GO:0034641,GO:0043170,GO:0043226,GO:0043227,GO:0043229,GO:0043231,GO:0043412,GO:0044237,GO:0044238,GO:0044424,GO:0044464,GO:0046483,GO:0071704,GO:0090304,GO:0090305,GO:0097159,GO:…	-	-	-	-	-	-	-	-	-	-	PPR,PPR_2	PPR23_ARATH	Pentatricopeptide repeat-containing protein At1g09190	PPR23_ARATH	Pentatricopeptide repeat-containing protein At1g09190	AT1G09190	Tetratricopeptide repeat (TPR)-like superfamily protein	NULL	Tetratricopeptide repeat (TPR)-like superfamily protein;(source:Araport11)
β-Myrcene	Mi07g10770.1	chr7	7864141	8064164	7984054	7986830	+	85681.XP_006433436.1	1.53e-78	244	28M7X@1|root,2QTR3@2759|Eukaryota,37SJT@33090|Viridiplantae,3G7NE@35493|Streptophyta	35493|Streptophyta	S	Has 46 Blast hits to 46 proteins in 18 species Archae - 0	-	-	-	-	-	-	-	-	-	-	-	-	Folate_rec	FBP1_ARATH	Folate-binding protein 1 {ECO:0000303|PubMed:29037729, ECO:0000303|PubMed:29231735}	FBP1_ARATH	Folate-binding protein 1 {ECO:0000303|PubMed:29037729, ECO:0000303|PubMed:29231735}	AT5G27830	NULL	Folate receptor family protein;(source:Araport11).Expression correlates with increase in bound folate in planta.	folate receptor family protein;(source:Araport11)
β-Myrcene	Mi07g10780.1	chr7	7864141	8064164	7987995	7990145	-	2711.XP_006472105.1	2.17e-217	602	COG0639@1|root,KOG0374@2759|Eukaryota,37JKZ@33090|Viridiplantae,3GA8S@35493|Streptophyta	35493|Streptophyta	T	serine threonine-protein phosphatase	-	GO:0003674,GO:0003824,GO:0004721,GO:0004722,GO:0006464,GO:0006470,GO:0006793,GO:0006796,GO:0006807,GO:0008150,GO:0008152,GO:0009987,GO:0016311,GO:0016787,GO:0016788,GO:0016791,GO:0019538,GO:0036211,GO:0042578,GO:0043170,GO:0043412,GO:0044237,GO:0044238,GO:0044260,GO:0044267,GO:0071704,GO:0140096,GO:1901564	3.1.3.16	ko:K06269	ko03015,ko04022,ko04024,ko04113,ko04114,ko04218,ko04261,ko04270,ko04390,ko04510,ko04611,ko04720,ko04728,ko04750,ko04810,ko04910,ko04921,ko04931,ko05031,ko05034,ko05168,ko05205,map03015,map04022,map04024,map04113,map04114,map04218,map04261,map04270,map04390,map04510,map04611,map04720,map04728,map04750,map04810,map04910,map04921,map04931,map05031,map05034,map05168,map05205	-	-	-	ko00000,ko00001,ko01000,ko01009,ko03019,ko03021,ko03041	-	-	-	Metallophos,STPPase_N	PP1_PHAVU	Serine/threonine-protein phosphatase PP1	PP1_PHAVU	Serine/threonine-protein phosphatase PP1	AT3G05580	Calcineurin-like metallo-phosphoesterase superfamily protein	Encodes a Type One Protein Phosphatase that acts as a nucleocytoplasmic negative regulator of tip growth. Mutants affect pollen germination, pollen tube growth, and root hair growth. It acts genetically downstream of ANX1 (AT3G04690) and ANX2 (AT5G28680) and is functionally redundant with TOPP8 (AT5G27840).	Calcineurin-like metallo-phosphoesterase superfamily protein;(source:Araport11)
β-Myrcene	Mi07g10790.1	chr7	7864141	8064164	7993502	7994167	-	2711.XP_006472106.1	2.06e-73	227	2AH5Z@1|root,2RZ1I@2759|Eukaryota,37UP4@33090|Viridiplantae,3GJ0Z@35493|Streptophyta	35493|Streptophyta	S	Protein of unknown function, DUF538	-	-	-	-	-	-	-	-	-	-	-	-	DUF538	-	-	-	-	AT1G02816	Protein of unknown function, DUF538	NULL	pectinesterase (Protein of unknown function, DUF538);(source:Araport11)
β-Myrcene	Mi07g10800.1	chr7	7864141	8064164	8001860	8003032	-	2711.XP_006472108.1	3.7e-127	367	KOG1623@1|root,KOG1623@2759|Eukaryota,37Y3I@33090|Viridiplantae,3GCE4@35493|Streptophyta	35493|Streptophyta	U	Mediates both low-affinity uptake and efflux of sugar across the membrane	-	-	-	ko:K15382	-	-	-	-	ko00000,ko02000	9.A.58.1	-	-	MtN3_slv	SWT17_ARATH	Bidirectional sugar transporter SWEET17 {ECO:0000303|PubMed:21107422}	SWT17_ARATH	Bidirectional sugar transporter SWEET17 {ECO:0000303|PubMed:21107422}	AT4G15920	Nodulin MtN3 family protein	Encodes a vacuolar fructose transporter expressed in parenchyma and xylem that controls leaf fructose content. When its expression is reduced, fructose accumulates in leaves.	Nodulin MtN3 family protein;(source:Araport11)
β-Myrcene	Mi07g10810.1	chr7	7864141	8064164	8019361	8026114	+	4006.Lus10031485	1.55e-235	650	COG1727@1|root,COG2016@1|root,KOG1714@2759|Eukaryota,KOG2523@2759|Eukaryota,37SDX@33090|Viridiplantae,3GBUI@35493|Streptophyta,4JRFJ@91835|fabids	35493|Streptophyta	J	60S ribosomal protein	RPL18	GO:0003674,GO:0003676,GO:0003723,GO:0003729,GO:0003735,GO:0005198,GO:0005488,GO:0005575,GO:0005622,GO:0005623,GO:0005737,GO:0005773,GO:0005774,GO:0005829,GO:0005840,GO:0005886,GO:0005911,GO:0006412,GO:0006518,GO:0006807,GO:0008150,GO:0008152,GO:0009058,GO:0009059,GO:0009506,GO:0009507,GO:0009536,GO:0009987,GO:0010467,GO:0015934,GO:0016020,GO:0019538,GO:0022625,GO:0022626,GO:0030054,GO:0031090,GO:…	-	ko:K02883	ko03010,map03010	M00177,M00179	-	-	br01610,ko00000,ko00001,ko00002,ko03011	-	-	-	Ribosomal_L18	RL182_ARATH	Large ribosomal subunit protein eL18y {ECO:0000303|PubMed:36423343}	RL182_ARATH	Large ribosomal subunit protein eL18y {ECO:0000303|PubMed:36423343}	AT3G05590	ribosomal protein L18	Encodes cytoplasmic ribosomal protein L18.	ribosomal protein L18;(source:Araport11)
β-Myrcene	Mi07g10820.1	chr7	7864141	8064164	8029082	8032416	-	-	-	-	-	-	-	-	-	-	-	-	-	-	-	-	-	-	-	-	-	S40A3_ARATH	Solute carrier family 40 member 3, chloroplastic	S40A3_ARATH	Solute carrier family 40 member 3, chloroplastic	AT5G26820	iron-regulated protein 3	Mutations in MAR1 confer resistance, while MAR1 overexpression causes hypersensitivity to multiple aminoglycoside antibiotics. Localizes to the chloroplast envelope. MAR1 may act as a plastid transporter involved in cellular iron homeostasis. The mRNA is cell-to-cell mobile.	iron-regulated protein 3;(source:Araport11)
β-Myrcene	Mi07g10830.1	chr7	7864141	8064164	8033403	8037423	+	85681.XP_006433547.1	2e-40	155	COG0637@1|root,KOG2177@1|root,KOG2177@2759|Eukaryota,KOG2914@2759|Eukaryota,37MAK@33090|Viridiplantae,3GD1A@35493|Streptophyta	35493|Streptophyta	O	NHL repeat-containing protein	-	-	-	-	-	-	-	-	-	-	-	-	HAD_2,NHL,Thioredoxin_8	SOQ1_ARATH	Protein SUPPRESSOR OF QUENCHING 1, chloroplastic {ECO:0000303|PubMed:23818601}	SOQ1_ARATH	Protein SUPPRESSOR OF QUENCHING 1, chloroplastic {ECO:0000303|PubMed:23818601}	AT1G56500	haloacid dehalogenase-like hydrolase family protein	Encodes a thylakoid membrane protein with thioredoxin-like and beta-propeller domains located in the lumen and a haloacid-dehalogenase domain exposed to the chloroplast stroma. The protein's role may be to prevent formation of a slowly reversible form of antenna quenching, thereby maintaining the efficiency of light harvesting. The mRNA is cell-to-cell mobile.	haloacid dehalogenase-like hydrolase family protein;(source:Araport11)
β-Myrcene	Mi07g10840.1	chr7	7864141	8064164	8044748	8045410	+	2711.XP_006472222.1	1.45e-55	183	2A286@1|root,2RY2C@2759|Eukaryota,37TWB@33090|Viridiplantae,3GJD0@35493|Streptophyta	35493|Streptophyta	K	transcription factor	-	GO:0003674,GO:0003700,GO:0006355,GO:0008150,GO:0009889,GO:0010468,GO:0010556,GO:0019219,GO:0019222,GO:0031323,GO:0031326,GO:0050789,GO:0050794,GO:0051171,GO:0051252,GO:0060255,GO:0065007,GO:0080090,GO:0140110,GO:1903506,GO:2000112,GO:2001141	-	-	-	-	-	-	-	-	-	-	-	BH149_ARATH	Transcription factor bHLH149	BH149_ARATH	Transcription factor bHLH149	AT1G09250	basic helix-loop-helix (bHLH) DNA-binding superfamily protein	NULL	basic helix-loop-helix (bHLH) DNA-binding superfamily protein;(source:Araport11)
β-Myrcene	Mi07g10850.1	chr7	7864141	8064164	8060298	8061990	+	3694.POPTR_0013s00910.1	2.62e-54	172	2CVR4@1|root,2S4H6@2759|Eukaryota,37W27@33090|Viridiplantae,3GKGT@35493|Streptophyta,4JUA6@91835|fabids	35493|Streptophyta	S	IGR	-	-	-	-	-	-	-	-	-	-	-	-	IGR	-	-	-	-	AT5G26800	NULL	NULL	xaa-pro aminopeptidase P;(source:Araport11)
D-limonene	Mi01g24980.1	chr1	28957625	29159077	28959514	28960723	+	3880.AES66228	1.93e-09	62.4	COG2801@1|root,KOG0017@2759|Eukaryota,37YXJ@33090|Viridiplantae,3GHMT@35493|Streptophyta	35493|Streptophyta	L	Mitochondrial protein	-	-	-	ko:K13459	ko04626,map04626	-	-	-	ko00000,ko00001	-	-	-	RVT_2,Retrotran_gag_2,Retrotran_gag_3	POLR1_ARATH	Retrovirus-related Pol polyprotein from transposon RE1	POLR1_ARATH	Retrovirus-related Pol polyprotein from transposon RE1	AT4G23160	cysteine-rich RLK (RECEPTOR-like protein kinase) 8	Encodes a cysteine-rich receptor-like protein kinase.	cysteine-rich RECEPTOR-like kinase;(source:Araport11)
D-limonene	Mi01g24990.1	chr1	28957625	29159077	28973404	28975225	+	85681.XP_006448208.1	3.19e-130	392	COG4677@1|root,2QTQV@2759|Eukaryota,37R2P@33090|Viridiplantae,3GGXF@35493|Streptophyta	35493|Streptophyta	G	Acts in the modification of cell walls via demethylesterification of cell wall pectin	-	GO:0003674,GO:0003824,GO:0004857,GO:0005575,GO:0005623,GO:0008150,GO:0016787,GO:0016788,GO:0030234,GO:0030599,GO:0043086,GO:0044092,GO:0044464,GO:0046910,GO:0050790,GO:0052689,GO:0065007,GO:0065009,GO:0071944,GO:0098772	3.1.1.11	ko:K01051	ko00040,ko01100,map00040,map01100	M00081	R02362	RC00460,RC00461	ko00000,ko00001,ko00002,ko01000	-	-	-	PMEI,Pectinesterase	PME6_ARATH	Probable pectinesterase/pectinesterase inhibitor 6	PME6_ARATH	Probable pectinesterase/pectinesterase inhibitor 6	AT1G23200	Plant invertase/pectin methylesterase inhibitor superfamily	ProPME pectin methyl esterase involved in embryo development, stomatal function, mucilage release.	Plant invertase/pectin methylesterase inhibitor superfamily;(source:Araport11)
D-limonene	Mi01g25000.1	chr1	28957625	29159077	28979860	28980499	+	3712.Bo7g056290.1	1.99e-14	75.1	COG2801@1|root,KOG0017@2759|Eukaryota,37RIF@33090|Viridiplantae,3GHHW@35493|Streptophyta	35493|Streptophyta	L	Reverse transcriptase (RNA-dependent DNA polymerase)	-	-	-	-	-	-	-	-	-	-	-	-	RVT_2,Retrotran_gag_3	-	-	-	-	AT4G23160	cysteine-rich RLK (RECEPTOR-like protein kinase) 8	Encodes a cysteine-rich receptor-like protein kinase.	cysteine-rich RECEPTOR-like kinase;(source:Araport11)
D-limonene	Mi01g25010.1	chr1	28957625	29159077	28984898	28992997	-	3880.AET05307	2.21e-22	106	COG0203@1|root,COG2801@1|root,KOG0017@2759|Eukaryota,KOG3280@2759|Eukaryota	2759|Eukaryota	J	structural constituent of ribosome	-	GO:0000002,GO:0000313,GO:0000315,GO:0003674,GO:0003735,GO:0005198,GO:0005575,GO:0005622,GO:0005623,GO:0005737,GO:0005739,GO:0005759,GO:0005761,GO:0005762,GO:0005829,GO:0005840,GO:0006996,GO:0007005,GO:0008150,GO:0009987,GO:0015934,GO:0016043,GO:0022625,GO:0022626,GO:0031974,GO:0032991,GO:0043226,GO:0043227,GO:0043228,GO:0043229,GO:0043231,GO:0043232,GO:0043233,GO:0044391,GO:0044422,GO:0044424,GO:…	-	ko:K02879	ko03010,map03010	M00178	-	-	br01610,ko00000,ko00001,ko00002,ko03011	-	-	-	Ribosomal_L17	POLR2_ARATH	Retrovirus-related Pol polyprotein from transposon RE2	POLR2_ARATH	Retrovirus-related Pol polyprotein from transposon RE2	AT4G23160	cysteine-rich RLK (RECEPTOR-like protein kinase) 8	Encodes a cysteine-rich receptor-like protein kinase.	cysteine-rich RECEPTOR-like kinase;(source:Araport11)
D-limonene	Mi01g25020.1	chr1	28957625	29159077	28996443	28998576	-	4432.XP_010240830.1	3.51e-13	74.3	COG2801@1|root,KOG0017@2759|Eukaryota,37Z7Q@33090|Viridiplantae,3GHI9@35493|Streptophyta	35493|Streptophyta	L	transposition, RNA-mediated	-	-	-	-	-	-	-	-	-	-	-	-	Retrotran_gag_2,Retrotran_gag_3,Retrotrans_gag	-	-	-	-	-	-	-	-
D-limonene	Mi01g25030.1	chr1	28957625	29159077	29022436	29022890	+
D-limonene	Mi01g25040.1	chr1	28957625	29159077	29030119	29031337	-
D-limonene	Mi01g25050.1	chr1	28957625	29159077	29050256	29065060	+	85681.XP_006452069.1	0	1022	COG0515@1|root,2QS2H@2759|Eukaryota,37RWM@33090|Viridiplantae,3GGJP@35493|Streptophyta	35493|Streptophyta	T	G-type lectin S-receptor-like serine threonine-protein kinase	-	-	-	-	-	-	-	-	-	-	-	-	B_lectin,DUF3403,PAN_2,Pkinase,Pkinase_Tyr,S_locus_glycop	Y4729_ARATH	G-type lectin S-receptor-like serine/threonine-protein kinase At4g27290	Y4729_ARATH	G-type lectin S-receptor-like serine/threonine-protein kinase At4g27290	AT4G27290	S-locus lectin protein kinase family protein	NULL	S-locus lectin protein kinase family protein;(source:Araport11)
D-limonene	Mi01g25060.1	chr1	28957625	29159077	29069549	29071771	+	2711.XP_006475285.1	7.69e-257	721	28MUD@1|root,2QUCN@2759|Eukaryota,37ICK@33090|Viridiplantae,3GA96@35493|Streptophyta	35493|Streptophyta	S	synthase	-	-	4.2.3.47,4.2.3.75	ko:K15803,ko:K22064	ko00909,map00909	-	R07648,R08695	RC00637,RC02425	ko00000,ko00001,ko01000	-	-	-	Terpene_synth,Terpene_synth_C	TPSGD_VITVI	(-)-germacrene D synthase	TPSGD_VITVI	(-)-germacrene D synthase	AT5G23960	terpene synthase 21	Encodes a sesquiterpene synthase involved in generating all of the group A sesquiterpenes found in the Arabidopsis floral volatile blend. Strongly expressed in the stigma.	terpene synthase 21;(source:Araport11)
D-limonene	Mi01g25070.1	chr1	28957625	29159077	29072218	29072894	-	2711.XP_006475264.1	3.07e-29	109	2C1SY@1|root,2SDCK@2759|Eukaryota,37XGS@33090|Viridiplantae	33090|Viridiplantae	-	-	-	-	-	-	-	-	-	-	-	-	-	-	-	-	-	-	-	AT5G54585	NULL	NULL	hypothetical protein;(source:Araport11)
D-limonene	Mi01g25080.1	chr1	28957625	29159077	29076168	29078959	-	102107.XP_008226798.1	7.84e-62	193	KOG0118@1|root,KOG0118@2759|Eukaryota,37V9Q@33090|Viridiplantae,3GJQ8@35493|Streptophyta,4JQ2Z@91835|fabids	35493|Streptophyta	A	Glycine-rich RNA-binding protein	-	GO:0000959,GO:0003674,GO:0003676,GO:0003677,GO:0003723,GO:0005488,GO:0005575,GO:0005622,GO:0005623,GO:0005634,GO:0005730,GO:0005737,GO:0005739,GO:0006139,GO:0006725,GO:0006807,GO:0008150,GO:0008152,GO:0009451,GO:0009987,GO:0016070,GO:0016071,GO:0016556,GO:0031974,GO:0031981,GO:0032991,GO:0034641,GO:0042162,GO:0043170,GO:0043226,GO:0043227,GO:0043228,GO:0043229,GO:0043231,GO:0043232,GO:0043233,GO:…	-	-	-	-	-	-	-	-	-	-	RRM_1	ORRM2_ARATH	Organelle RRM domain-containing protein 2, mitochondrial {ECO:0000303|PubMed:25800738}	ORRM2_ARATH	Organelle RRM domain-containing protein 2, mitochondrial {ECO:0000303|PubMed:25800738}	AT5G54580	RNA-binding (RRM/RBD/RNP motifs) family protein	Encodes an RNA recognition motif (RRM) and is involved in C-> U RNA editing in mitochondria.	RNA-binding (RRM/RBD/RNP motifs) family protein;(source:Araport11)
D-limonene	Mi01g25090.1	chr1	28957625	29159077	29080634	29081266	+	225117.XP_009333911.1	1.81e-21	97.4	KOG1339@1|root,KOG1339@2759|Eukaryota,37NWF@33090|Viridiplantae,3GHGA@35493|Streptophyta,4JSW3@91835|fabids	35493|Streptophyta	O	Belongs to the peptidase A1 family	-	-	-	-	-	-	-	-	-	-	-	-	TAXi_C,TAXi_N	CDR1_ARATH	Aspartic proteinase CDR1	CDR1_ARATH	Aspartic proteinase CDR1	AT3G18490	Eukaryotic aspartyl protease family protein	Encodes ASPG1 (ASPARTIC PROTEASE IN GUARD CELL 1). Functions in drought avoidance through abscisic acid (ABA) signalling in guard cells.	Eukaryotic aspartyl protease family protein;(source:Araport11)
D-limonene	Mi01g25100.1	chr1	28957625	29159077	29083929	29086892	+	2711.XP_006475282.1	0	887	COG2723@1|root,KOG0626@2759|Eukaryota,37NCQ@33090|Viridiplantae,3GCE7@35493|Streptophyta	35493|Streptophyta	G	Belongs to the glycosyl hydrolase 1 family	-	GO:0003674,GO:0003824,GO:0004553,GO:0005575,GO:0005618,GO:0005623,GO:0008150,GO:0008152,GO:0008422,GO:0009505,GO:0015926,GO:0016787,GO:0016798,GO:0030312,GO:0044464,GO:0071704,GO:0071944,GO:1901135,GO:1901657	3.2.1.21	ko:K01188	ko00460,ko00500,ko00940,ko01100,ko01110,map00460,map00500,map00940,map01100,map01110	-	R00026,R02558,R02887,R02985,R03527,R04949,R04998,R10035,R10039,R10040	RC00049,RC00059,RC00171,RC00262,RC00397,RC00451,RC00714,RC00746,RC01248	ko00000,ko00001,ko01000	-	GH1	-	Glyco_hydro_1	BGL41_ARATH	Putative beta-glucosidase 41 {ECO:0000303|PubMed:15604686}	BGL41_ARATH	Putative beta-glucosidase 41 {ECO:0000303|PubMed:15604686}	AT5G54570	beta glucosidase 41	NULL	beta glucosidase 41;(source:Araport11)
D-limonene	Mi01g25110.1	chr1	28957625	29159077	29089833	29093642	+	3641.EOY12673	1.19e-241	667	KOG1975@1|root,KOG1975@2759|Eukaryota,37HQZ@33090|Viridiplantae,3GCWB@35493|Streptophyta	35493|Streptophyta	A	Belongs to the class I-like SAM-binding methyltransferase superfamily. mRNA cap 0 methyltransferase family	-	GO:0001510,GO:0003674,GO:0003824,GO:0004482,GO:0005575,GO:0005622,GO:0005623,GO:0005634,GO:0005845,GO:0006139,GO:0006370,GO:0006396,GO:0006397,GO:0006725,GO:0006807,GO:0008150,GO:0008152,GO:0008168,GO:0008170,GO:0008173,GO:0008174,GO:0008757,GO:0009451,GO:0009452,GO:0009987,GO:0010467,GO:0016070,GO:0016071,GO:0016556,GO:0016740,GO:0016741,GO:0032259,GO:0032991,GO:0034518,GO:0034641,GO:0036260,GO:…	2.1.1.56	ko:K00565	ko03015,map03015	-	R03805	RC00003,RC00336	ko00000,ko00001,ko01000,ko03019	-	-	-	Pox_MCEL	MCES1_ARATH	mRNA cap guanine-N7 methyltransferase 1	MCES1_ARATH	mRNA cap guanine-N7 methyltransferase 1	AT3G20650	mRNA capping enzyme family protein	NULL	mRNA capping enzyme family protein;(source:Araport11)
D-limonene	Mi01g25120.1	chr1	28957625	29159077	29094292	29095938	-	2711.XP_006475259.1	1.22e-101	308	2C0HP@1|root,2RZDK@2759|Eukaryota,37UJQ@33090|Viridiplantae,3GI33@35493|Streptophyta	35493|Streptophyta	-	-	-	-	-	-	-	-	-	-	-	-	-	-	-	-	-	-	-	AT5G54540	Uncharacterised conserved protein (UCP012943)	NULL	Uncharacterized conserved protein (UCP012943);(source:Araport11)
D-limonene	Mi01g25130.1	chr1	28957625	29159077	29101463	29102301	-	2711.XP_006475258.1	3.41e-77	234	2AXVW@1|root,2S01V@2759|Eukaryota,37UJB@33090|Viridiplantae,3GIJH@35493|Streptophyta	35493|Streptophyta	S	Protein of unknown function, DUF538	-	-	-	-	-	-	-	-	-	-	-	-	DUF538	-	-	-	-	AT5G54530	Protein of unknown function, DUF538	NULL	serine protease, putative (Protein of unknown function, DUF538);(source:Araport11)
D-limonene	Mi01g25140.1	chr1	28957625	29159077	29108401	29109862	-	2711.XP_006475256.1	2.58e-130	373	28HJJ@1|root,2QVUD@2759|Eukaryota,37QRT@33090|Viridiplantae,3G9IG@35493|Streptophyta	35493|Streptophyta	S	DAG protein	-	GO:0005575,GO:0005622,GO:0005623,GO:0005737,GO:0006139,GO:0006725,GO:0006807,GO:0008150,GO:0008152,GO:0009451,GO:0009507,GO:0009526,GO:0009532,GO:0009536,GO:0009570,GO:0009941,GO:0009987,GO:0016070,GO:0031967,GO:0031975,GO:0034641,GO:0043170,GO:0043226,GO:0043227,GO:0043229,GO:0043231,GO:0043412,GO:0044237,GO:0044238,GO:0044422,GO:0044424,GO:0044434,GO:0044435,GO:0044444,GO:0044446,GO:0044464,GO:…	-	-	-	-	-	-	-	-	-	-	-	MORF9_ARATH	Multiple organellar RNA editing factor 9, chloroplastic {ECO:0000305}	MORF9_ARATH	Multiple organellar RNA editing factor 9, chloroplastic {ECO:0000305}	AT1G11430	plastid developmental protein DAG, putative	Encodes a protein involved in RNA editing in chloroplasts. The mRNA is cell-to-cell mobile.	plastid developmental protein DAG;(source:Araport11)
D-limonene	Mi01g25150.1	chr1	28957625	29159077	29111534	29112693	-	981085.XP_010092270.1	2.07e-91	289	29JKW@1|root,2RSVD@2759|Eukaryota,37S3H@33090|Viridiplantae,3GHT1@35493|Streptophyta,4JSMM@91835|fabids	35493|Streptophyta	S	domain in FBox and BRCT domain containing plant proteins	-	-	-	-	-	-	-	-	-	-	-	-	F-box,FBD	FDL25_ARATH	Putative F-box/FBD/LRR-repeat protein At4g03220	FDL25_ARATH	Putative F-box/FBD/LRR-repeat protein At4g03220	AT5G54820	F-box/RNI-like superfamily protein	NULL	F-box/RNI-like superfamily protein;(source:Araport11)
D-limonene	Mi01g25160.1	chr1	28957625	29159077	29119004	29127498	+	2711.XP_006475254.1	4.23e-221	621	KOG0282@1|root,KOG0282@2759|Eukaryota,37MF3@33090|Viridiplantae,3GA07@35493|Streptophyta	35493|Streptophyta	S	WD repeat-containing protein	-	-	-	-	-	-	-	-	-	-	-	-	WD40	WDR25_HUMAN	WD repeat-containing protein 25	WDR25_HUMAN	WD repeat-containing protein 25	AT5G54520	Transducin/WD40 repeat-like superfamily protein	Splicing factor which functions in embryo development by regulating embryonic patterning.	Transducin/WD40 repeat-like superfamily protein;(source:Araport11)
D-limonene	Mi01g25170.1	chr1	28957625	29159077	29137414	29139467	+	85681.XP_006452114.1	0	1162	2CMGQ@1|root,2QQAN@2759|Eukaryota,37HGY@33090|Viridiplantae,3GXAI@35493|Streptophyta	35493|Streptophyta	S	Indole-3-acetic acid-amido synthetase	-	GO:0000902,GO:0003674,GO:0003824,GO:0005575,GO:0005622,GO:0005623,GO:0005737,GO:0006725,GO:0006790,GO:0006807,GO:0007154,GO:0007165,GO:0008150,GO:0008152,GO:0009058,GO:0009314,GO:0009403,GO:0009404,GO:0009416,GO:0009507,GO:0009536,GO:0009628,GO:0009653,GO:0009700,GO:0009719,GO:0009725,GO:0009733,GO:0009734,GO:0009755,GO:0009826,GO:0009889,GO:0009891,GO:0009893,GO:0009987,GO:0010033,GO:0010120,GO:…	-	ko:K14487	ko04075,map04075	-	-	-	ko00000,ko00001	-	-	-	GH3	GH36_ARATH	Indole-3-acetic acid-amido synthetase GH3.6	GH36_ARATH	Indole-3-acetic acid-amido synthetase GH3.6	AT5G54510	Auxin-responsive GH3 family protein	Encodes an IAA-amido synthase that conjugates Ala, Asp, Phe, and Trp to auxin. Lines overexpressing this gene accumulate IAA-ASP and are hypersensitive to several auxins. Identified as a dominant mutation that displays shorter hypocotyls in light grown plants when compared to wild type siblings. Protein is similar to auxin inducible gene from pea (GH3).	Auxin-responsive GH3 family protein;(source:Araport11)
Neo-Alloocimene	Mi05g16830.1	chr5	18022697	18222697	18019131	18023743	+	85681.XP_006441531.1	2.21e-101	315	KOG1267@1|root,KOG1267@2759|Eukaryota,37UPT@33090|Viridiplantae,3GNUU@35493|Streptophyta	35493|Streptophyta	K	mTERF	-	-	-	ko:K15032	-	-	-	-	ko00000,ko03012,ko03029	-	-	-	mTERF	-	-	-	-	AT5G07900	Mitochondrial transcription termination factor family protein	NULL	Mitochondrial transcription termination factor family protein;(source:Araport11)
Neo-Alloocimene	Mi05g16840.1	chr5	18022697	18222697	18026627	18036460	+	2711.XP_006479897.1	0	2006	2CMV9@1|root,2QS65@2759|Eukaryota,37I3P@33090|Viridiplantae,3GCH3@35493|Streptophyta	35493|Streptophyta	-	-	-	-	-	-	-	-	-	-	-	-	-	-	zf-CW	CWZF7_ORYSJ	Cysteine-tryptophan domain-containing zinc finger protein 7 {ECO:0000303|PubMed:28818372}	CWZF7_ORYSJ	Cysteine-tryptophan domain-containing zinc finger protein 7 {ECO:0000303|PubMed:28818372}	AT3G62900	CW-type Zinc Finger	NULL	CW-type Zinc Finger;(source:Araport11)
Neo-Alloocimene	Mi05g16850.1	chr5	18022697	18222697	18038978	18043946	-	2711.XP_006479898.1	0	1320	COG5647@1|root,KOG2166@2759|Eukaryota,37NXT@33090|Viridiplantae,3GAB6@35493|Streptophyta	35493|Streptophyta	D	Belongs to the cullin family	-	-	-	ko:K03347	ko04110,ko04111,ko04114,ko04120,ko04141,ko04310,ko04340,ko04341,ko04350,ko04710,ko05168,ko05200,map04110,map04111,map04114,map04120,map04141,map04310,map04340,map04341,map04350,map04710,map05168,map05200	M00379,M00380,M00381,M00382,M00387,M00407,M00411	-	-	ko00000,ko00001,ko00002,ko04121	-	-	-	Cullin,Cullin_Nedd8	CUL1_ARATH	Cullin-1	CUL1_ARATH	Cullin-1	AT4G02570	cullin 1	Encodes a cullin that is a component of SCF ubiquitin ligase complexes involved in mediating responses to auxin and jasmonic acid. Homozygous auxin-resistant mutants arrest growth soon after germination, lacking a root and hypocotyl. Heterozygotes display a variety of phenotypes consistent with impaired auxin response.	cullin 1;(source:Araport11)
Neo-Alloocimene	Mi05g16860.1	chr5	18022697	18222697	18047875	18050114	+	-	-	-	-	-	-	-	-	-	-	-	-	-	-	-	-	-	-	-	-	-	-	-	-	AT3G32960	Domain of unknown function (DUF1985)	NULL	hypothetical protein (DUF1985);(source:Araport11)
Neo-Alloocimene	Mi05g16870.1	chr5	18022697	18222697	18054253	18062798	+	2711.XP_006479899.1	0	1183	28JYG@1|root,2QSCV@2759|Eukaryota,37MN1@33090|Viridiplantae,3GBQU@35493|Streptophyta	35493|Streptophyta	K	homeobox protein	-	GO:0000003,GO:0003006,GO:0003674,GO:0003700,GO:0005575,GO:0005622,GO:0005623,GO:0005634,GO:0006355,GO:0007275,GO:0008150,GO:0009791,GO:0009889,GO:0010228,GO:0010468,GO:0010556,GO:0019219,GO:0019222,GO:0022414,GO:0031323,GO:0031326,GO:0032501,GO:0032502,GO:0043226,GO:0043227,GO:0043229,GO:0043231,GO:0044424,GO:0044464,GO:0048608,GO:0048731,GO:0048856,GO:0050789,GO:0050794,GO:0051171,GO:0051252,GO:…	-	-	-	-	-	-	-	-	-	-	Homeobox	LUMI_ARATH	Homeobox protein LUMINIDEPENDENS	LUMI_ARATH	Homeobox protein LUMINIDEPENDENS	AT4G02560	Homeodomain-like superfamily protein	Encodes a nuclear localized protein with similarity to transcriptional regulators. Recessive mutants are late flowering. Expression of LFY is reduced in LD mutants. LD has been reported to exhibit prion like behavior in yeast but it remains to be determined if such activity exists during normal plant development.	Homeodomain-like superfamily protein;(source:Araport11)
Neo-Alloocimene	Mi05g16880.1	chr5	18022697	18222697	18064105	18069553	+	85681.XP_006444263.1	1.07e-257	717	COG0053@1|root,KOG1485@2759|Eukaryota,37INU@33090|Viridiplantae,3GEA9@35493|Streptophyta	35493|Streptophyta	P	metal tolerance protein	-	-	-	-	-	-	-	-	-	-	-	-	Cation_efflux,ZT_dimer	MTPC1_ARATH	Metal tolerance protein C1	MTPC1_ARATH	Metal tolerance protein C1	AT2G47830	Cation efflux family protein	NULL	Cation efflux family protein;(source:Araport11)
Neo-Alloocimene	Mi05g16890.1	chr5	18022697	18222697	18077337	18099972	-	102107.XP_008235019.1	1.48e-214	634	COG3158@1|root,2QPSA@2759|Eukaryota,37JCM@33090|Viridiplantae,3GAU4@35493|Streptophyta,4JHI7@91835|fabids	35493|Streptophyta	P	Potassium transporter	-	GO:0003674,GO:0005215,GO:0005575,GO:0006810,GO:0006811,GO:0006812,GO:0006813,GO:0006814,GO:0008150,GO:0008324,GO:0009674,GO:0009987,GO:0010107,GO:0015075,GO:0015077,GO:0015079,GO:0015081,GO:0015291,GO:0015293,GO:0015294,GO:0015318,GO:0015370,GO:0015672,GO:0016020,GO:0022804,GO:0022857,GO:0022890,GO:0030001,GO:0034220,GO:0035725,GO:0046873,GO:0051179,GO:0051234,GO:0055085,GO:0071804,GO:0071805,GO:…	-	ko:K03549	-	-	-	-	ko00000,ko02000	2.A.72	-	-	K_trans	POT5_ARATH	Potassium transporter 5	POT5_ARATH	Potassium transporter 5	AT4G13420	high affinity K+ transporter 5	Encodes a protein of the KUP/HAK/KT potassium channel class that is upregulated in the roots by K levels.	high affinity K+ transporter 5;(source:Araport11)
Neo-Alloocimene	Mi05g16900.1	chr5	18022697	18222697	18101398	18104509	-	3760.EMJ01511	0	1125	COG3158@1|root,2QPSA@2759|Eukaryota,37JCM@33090|Viridiplantae,3GAU4@35493|Streptophyta,4JHI7@91835|fabids	35493|Streptophyta	P	Potassium transporter	-	GO:0003674,GO:0005215,GO:0005575,GO:0006810,GO:0006811,GO:0006812,GO:0006813,GO:0006814,GO:0008150,GO:0008324,GO:0009674,GO:0009987,GO:0010107,GO:0015075,GO:0015077,GO:0015079,GO:0015081,GO:0015291,GO:0015293,GO:0015294,GO:0015318,GO:0015370,GO:0015672,GO:0016020,GO:0022804,GO:0022857,GO:0022890,GO:0030001,GO:0034220,GO:0035725,GO:0046873,GO:0051179,GO:0051234,GO:0055085,GO:0071804,GO:0071805,GO:…	-	ko:K03549	-	-	-	-	ko00000,ko02000	2.A.72	-	-	K_trans	HAK5_ORYSJ	Potassium transporter 5	HAK5_ORYSJ	Potassium transporter 5	AT4G13420	high affinity K+ transporter 5	Encodes a protein of the KUP/HAK/KT potassium channel class that is upregulated in the roots by K levels.	high affinity K+ transporter 5;(source:Araport11)
Neo-Alloocimene	Mi05g16910.1	chr5	18022697	18222697	18109603	18113888	-	2711.XP_006479906.1	8.17e-257	715	KOG0601@1|root,KOG0601@2759|Eukaryota,37QB1@33090|Viridiplantae,3GD85@35493|Streptophyta	35493|Streptophyta	T	belongs to the protein kinase superfamily	-	GO:0000075,GO:0000076,GO:0003674,GO:0003824,GO:0004672,GO:0006464,GO:0006468,GO:0006793,GO:0006796,GO:0006807,GO:0007049,GO:0007050,GO:0008150,GO:0008152,GO:0009987,GO:0016301,GO:0016310,GO:0016740,GO:0016772,GO:0016773,GO:0019538,GO:0022402,GO:0031570,GO:0036211,GO:0043170,GO:0043412,GO:0044237,GO:0044238,GO:0044260,GO:0044267,GO:0045786,GO:0048519,GO:0048523,GO:0050789,GO:0050794,GO:0051726,GO:…	2.7.11.1	ko:K06632	ko04110,map04110	M00693	-	-	ko00000,ko00001,ko00002,ko01000,ko01001,ko03400	-	-	-	Pkinase	WEE1_ARATH	Wee1-like protein kinase	WEE1_ARATH	Wee1-like protein kinase	AT1G02970	WEE1 kinase homolog	Protein kinase that negatively regulates the entry into mitosis.	WEE1-like kinase;(source:Araport11)
Neo-Alloocimene	Mi05g16920.1	chr5	18022697	18222697	18114354	18118682	+	2711.XP_006469527.1	9.5e-180	520	2C1XZ@1|root,2RYMT@2759|Eukaryota,37TZ3@33090|Viridiplantae,3GH97@35493|Streptophyta	35493|Streptophyta	-	-	-	-	-	-	-	-	-	-	-	-	-	-	-	-	-	-	-	AT1G02960	NULL	NULL	kinetochore protein;(source:Araport11)
Neo-Alloocimene	Mi05g16930.1	chr5	18022697	18222697	18119783	18122946	+	2711.XP_006479907.1	2.75e-183	521	KOG2111@1|root,KOG2111@2759|Eukaryota,37QUP@33090|Viridiplantae,3GCWW@35493|Streptophyta	35493|Streptophyta	J	Autophagy-related protein	-	GO:0000045,GO:0000407,GO:0000422,GO:0001101,GO:0003674,GO:0005488,GO:0005543,GO:0005575,GO:0005622,GO:0005623,GO:0005634,GO:0005737,GO:0005829,GO:0006464,GO:0006497,GO:0006807,GO:0006914,GO:0006950,GO:0006952,GO:0006970,GO:0006979,GO:0006996,GO:0007005,GO:0007033,GO:0007275,GO:0007568,GO:0008104,GO:0008150,GO:0008152,GO:0008289,GO:0009056,GO:0009058,GO:0009059,GO:0009414,GO:0009415,GO:0009605,GO:…	-	-	-	-	-	-	-	-	-	-	WD40	AT18A_ARATH	Autophagy-related protein 18a	AT18A_ARATH	Autophagy-related protein 18a	AT3G62770	Transducin/WD40 repeat-like superfamily protein	Required for autophagosome formation during nutrient deprivation and senescence, promotes pexophagy during seedling development.	Transducin/WD40 repeat-like superfamily protein;(source:Araport11)
Neo-Alloocimene	Mi05g16940.1	chr5	18022697	18222697	18125731	18126558	+	29760.VIT_07s0104g01800.t01	1.03e-131	376	COG0625@1|root,KOG0867@2759|Eukaryota,37N5S@33090|Viridiplantae,3GDH8@35493|Streptophyta	35493|Streptophyta	O	Belongs to the GST superfamily	-	GO:0003674,GO:0003824,GO:0004364,GO:0005488,GO:0005515,GO:0005575,GO:0005622,GO:0005623,GO:0005737,GO:0006518,GO:0006575,GO:0006749,GO:0006790,GO:0006807,GO:0006950,GO:0008150,GO:0008152,GO:0009056,GO:0009404,GO:0009407,GO:0009635,GO:0009636,GO:0009987,GO:0016740,GO:0016765,GO:0019748,GO:0032991,GO:0034641,GO:0042221,GO:0042802,GO:0042803,GO:0043603,GO:0044237,GO:0044248,GO:0044424,GO:0044464,GO:…	2.5.1.18	ko:K00799	ko00480,ko00980,ko00982,ko00983,ko01524,ko05200,ko05204,ko05225,ko05418,map00480,map00980,map00982,map00983,map01524,map05200,map05204,map05225,map05418	-	R03522,R07002,R07003,R07004,R07023,R07024,R07025,R07026,R07069,R07070,R07083,R07084,R07091,R07092,R07093,R07094,R07100,R07113,R07116,R08280,R09409,R11905	RC00004,RC00069,RC00840,RC00948,RC01704,RC01705,RC01706,RC01758,RC01759,RC01765,RC01767,RC01769,RC02243,RC02527,RC02939,RC02940,RC02942,RC02943,RC02944	ko00000,ko00001,ko01000,ko02000	1.A.12.2.2,1.A.12.3.2	-	-	GST_C,GST_N	GSTFD_ARATH	Glutathione S-transferase F13	GSTFD_ARATH	Glutathione S-transferase F13	AT3G62760	Glutathione S-transferase family protein	Encodes glutathione transferase belonging to the phi class of GSTs. Naming convention according to Wagner et al. (2002).	Glutathione S-transferase family protein;(source:Araport11)
Neo-Alloocimene	Mi05g16950.1	chr5	18022697	18222697	18132413	18135429	+	85681.XP_006444270.1	2.93e-227	636	KOG2111@1|root,KOG2111@2759|Eukaryota,37QUP@33090|Viridiplantae,3GCWW@35493|Streptophyta	35493|Streptophyta	J	Autophagy-related protein	-	GO:0000045,GO:0000407,GO:0000422,GO:0001101,GO:0003674,GO:0005488,GO:0005543,GO:0005575,GO:0005622,GO:0005623,GO:0005634,GO:0005737,GO:0005829,GO:0006464,GO:0006497,GO:0006807,GO:0006914,GO:0006950,GO:0006952,GO:0006970,GO:0006979,GO:0006996,GO:0007005,GO:0007033,GO:0007275,GO:0007568,GO:0008104,GO:0008150,GO:0008152,GO:0008289,GO:0009056,GO:0009058,GO:0009059,GO:0009414,GO:0009415,GO:0009605,GO:…	-	-	-	-	-	-	-	-	-	-	WD40	AT18A_ARATH	Autophagy-related protein 18a	AT18A_ARATH	Autophagy-related protein 18a	AT3G62770	Transducin/WD40 repeat-like superfamily protein	Required for autophagosome formation during nutrient deprivation and senescence, promotes pexophagy during seedling development.	Transducin/WD40 repeat-like superfamily protein;(source:Araport11)
Neo-Alloocimene	Mi05g16960.1	chr5	18022697	18222697	18139193	18140034	+	2711.XP_006479908.1	1.23e-121	350	COG0625@1|root,KOG0867@2759|Eukaryota,37I4E@33090|Viridiplantae,3GBH9@35493|Streptophyta	35493|Streptophyta	O	Belongs to the GST superfamily	-	-	2.5.1.18	ko:K00799	ko00480,ko00980,ko00982,ko00983,ko01524,ko05200,ko05204,ko05225,ko05418,map00480,map00980,map00982,map00983,map01524,map05200,map05204,map05225,map05418	-	R03522,R07002,R07003,R07004,R07023,R07024,R07025,R07026,R07069,R07070,R07083,R07084,R07091,R07092,R07093,R07094,R07100,R07113,R07116,R08280,R09409,R11905	RC00004,RC00069,RC00840,RC00948,RC01704,RC01705,RC01706,RC01758,RC01759,RC01765,RC01767,RC01769,RC02243,RC02527,RC02939,RC02940,RC02942,RC02943,RC02944	ko00000,ko00001,ko01000,ko02000	1.A.12.2.2,1.A.12.3.2	-	-	GST_C,GST_N	GSTF8_ARATH	Glutathione S-transferase F8, chloroplastic	GSTF8_ARATH	Glutathione S-transferase F8, chloroplastic	AT2G47730	glutathione S-transferase phi 8	Encodes glutathione transferase belonging to the phi class of GSTs. Naming convention according to Wagner et al. (2002).	glutathione S-transferase phi 8;(source:Araport11)
Neo-Alloocimene	Mi05g16970.1	chr5	18022697	18222697	18140977	18142413	+	2711.XP_006479909.1	1.88e-134	384	COG0237@1|root,KOG3220@2759|Eukaryota,37RNA@33090|Viridiplantae,3G96N@35493|Streptophyta	35493|Streptophyta	H	dephospho-CoA kinase	-	GO:0003674,GO:0003824,GO:0004140,GO:0005575,GO:0005622,GO:0005623,GO:0005737,GO:0005773,GO:0005777,GO:0006139,GO:0006163,GO:0006164,GO:0006725,GO:0006732,GO:0006753,GO:0006793,GO:0006796,GO:0006807,GO:0008150,GO:0008152,GO:0009058,GO:0009108,GO:0009117,GO:0009150,GO:0009152,GO:0009165,GO:0009259,GO:0009260,GO:0009507,GO:0009536,GO:0009987,GO:0015936,GO:0015937,GO:0016301,GO:0016310,GO:0016740,GO:…	2.7.1.24	ko:K00859	ko00770,ko01100,map00770,map01100	M00120	R00130	RC00002,RC00078	ko00000,ko00001,ko00002,ko01000	-	-	-	CoaE	COAE_ARATH	Dephospho-CoA kinase {ECO:0000303|PubMed:12860978}	COAE_ARATH	Dephospho-CoA kinase {ECO:0000303|PubMed:12860978}	AT2G27490	dephospho-CoA kinase family	AT2G27490 encodes dephospho-CoA kinase. The molecular function was shown to phosphorylate the ribosyl moiety forming CoA.	dephospho-CoA kinase family;(source:Araport11)
Neo-Alloocimene	Mi05g16980.1	chr5	18022697	18222697	18144415	18145405	+	2711.XP_006479911.1	1.07e-63	208	KOG1603@1|root,KOG1603@2759|Eukaryota,37UTP@33090|Viridiplantae,3GIR8@35493|Streptophyta	35493|Streptophyta	P	Heavy-metal-associated domain	-	-	-	-	-	-	-	-	-	-	-	-	HMA	HIP36_ARATH	Heavy metal-associated isoprenylated plant protein 36 {ECO:0000303|PubMed:21072340, ECO:0000303|PubMed:23368984}	HIP36_ARATH	Heavy metal-associated isoprenylated plant protein 36 {ECO:0000303|PubMed:21072340, ECO:0000303|PubMed:23368984}	AT5G27690	Heavy metal transport/detoxification superfamily protein	NULL	Heavy metal transport/detoxification superfamily protein;(source:Araport11)
Neo-Alloocimene	Mi05g16990.1	chr5	18022697	18222697	18150794	18151944	+	2711.XP_006479913.1	2.04e-147	424	2CMPR@1|root,2QR8B@2759|Eukaryota,37II1@33090|Viridiplantae,3G7KN@35493|Streptophyta	35493|Streptophyta	S	Desiccation-related protein PCC13-62-like	-	-	-	-	-	-	-	-	-	-	-	-	Ferritin_2	NEC2_NESMA	Ferritin-like catalase Nec2 {ECO:0000303|PubMed:35074876}	NEC2_NESMA	Ferritin-like catalase Nec2 {ECO:0000303|PubMed:35074876}	AT3G62730	NULL	NULL	desiccation-like protein;(source:Araport11)
Neo-Alloocimene	Mi05g17000.1	chr5	18022697	18222697	18154996	18157550	-	29760.VIT_07s0005g00090.t01	0	1004	28KFB@1|root,2QSWB@2759|Eukaryota,37SW4@33090|Viridiplantae,3GXBN@35493|Streptophyta	35493|Streptophyta	S	Indole-3-acetic acid-amido synthetase	-	GO:0008150,GO:0009314,GO:0009416,GO:0009628,GO:0009719,GO:0009725,GO:0009733,GO:0010033,GO:0042221,GO:0050896	-	ko:K14487	ko04075,map04075	-	-	-	ko00000,ko00001	-	-	-	GH3	GH39_ARATH	Putative indole-3-acetic acid-amido synthetase GH3.9	GH39_ARATH	Putative indole-3-acetic acid-amido synthetase GH3.9	AT2G47750	putative indole-3-acetic acid-amido synthetase GH3.9	Encodes GH3.9, a member of the GH3 family auxin-responsive genes. gh3.9-1 mutants had greater primary root length, increased sensitivity to indole-3-acetic acid (IAA)-mediated root growth inhibition, but no obvious effects on apical dominance or leaf morphology.	putative indole-3-acetic acid-amido synthetase GH3.9;(source:Araport11)
Neo-Alloocimene	Mi05g17010.1	chr5	18022697	18222697	18159460	18163727	+	85681.XP_006444285.1	8.09e-263	726	2CMMY@1|root,2QQWZ@2759|Eukaryota,37I8K@33090|Viridiplantae,3G95I@35493|Streptophyta	35493|Streptophyta	S	Protein LOW PSII ACCUMULATION 1	-	GO:0005575,GO:0005622,GO:0005623,GO:0005737,GO:0006091,GO:0008150,GO:0008152,GO:0009507,GO:0009536,GO:0009987,GO:0010207,GO:0010270,GO:0015979,GO:0016043,GO:0019684,GO:0022607,GO:0034622,GO:0043226,GO:0043227,GO:0043229,GO:0043231,GO:0043933,GO:0044085,GO:0044237,GO:0044424,GO:0044444,GO:0044464,GO:0065003,GO:0071840	-	-	-	-	-	-	-	-	-	-	DUF3493,TPR_1,TPR_2	LPA1_ARATH	Protein LOW PSII ACCUMULATION 1, chloroplastic	LPA1_ARATH	Protein LOW PSII ACCUMULATION 1, chloroplastic	AT1G02910	tetratricopeptide repeat (TPR)-containing protein	Mutants defective in this gene were shown to have a reduced PSII content (overall reduction in the levels of several PSII subunits) and a disrupted grana stack structure. The N-terminal half of the protein contains two tetratricopeptide repeat (TPR) motifs that are arranged tandemly, each consisting of a 34-residue degenerate consensus sequence. The N-terminal sequence is rich in positive and hyd…	tetratricopeptide repeat (TPR)-containing protein;(source:Araport11)
Neo-Alloocimene	Mi05g17020.1	chr5	18022697	18222697	18165361	18165711	+	3641.EOX95025	3.6e-49	159	2BQ63@1|root,2S1TF@2759|Eukaryota,37WA4@33090|Viridiplantae,3GK5X@35493|Streptophyta	35493|Streptophyta	S	rapid alkalinization	-	-	-	-	-	-	-	-	-	-	-	-	RALF	RALF_TOBAC	Rapid alkalinization factor	RALF_TOBAC	Rapid alkalinization factor	AT4G15800	ralf-like 33	Member of a diversely expressed predicted peptide family showing sequence similarity to tobacco Rapid Alkalinization Factor (RALF), and is believed to play an essential role in the physiology of Arabidopsis. Consists of a single exon and is characterized by a conserved C-terminal motif and N-terminal signal peptide. The mRNA is cell-to-cell mobile.	ralf-like 33;(source:Araport11)
Neo-Alloocimene	Mi05g17030.1	chr5	18022697	18222697	18166806	18168253	-	3827.XP_004495975.1	3.25e-27	101	KOG4117@1|root,KOG4117@2759|Eukaryota,37VZJ@33090|Viridiplantae,3GK5U@35493|Streptophyta,4JQJV@91835|fabids	35493|Streptophyta	KO	Heat shock factor-binding protein 1-like	-	-	-	ko:K19765	ko04212,map04212	-	-	-	ko00000,ko00001	-	-	-	HSBP1	HSBP_ARATH	Heat shock factor-binding protein {ECO:0000303|PubMed:20388662}	HSBP_ARATH	Heat shock factor-binding protein {ECO:0000303|PubMed:20388662}	AT4G15802	heat shock factor binding protein	Encodes a protein with similarity to heat shock factor binding proteins. Involved in negative regulation of heat shock response. Becomes nuclear localized upon heat treatment.	heat shock factor binding protein;(source:Araport11)
Neo-Alloocimene	Mi05g17040.1	chr5	18022697	18222697	18169029	18172795	-	85681.XP_006444288.1	8.01e-246	682	KOG2762@1|root,KOG2762@2759|Eukaryota,37HKU@33090|Viridiplantae,3GBH4@35493|Streptophyta	35493|Streptophyta	G	Dol-P-Man Man(5)GlcNAc(2)-PP-Dol	-	GO:0000030,GO:0000033,GO:0003674,GO:0003824,GO:0005575,GO:0005622,GO:0005623,GO:0005737,GO:0005783,GO:0006464,GO:0006486,GO:0006807,GO:0008150,GO:0008152,GO:0009058,GO:0009059,GO:0009100,GO:0009101,GO:0009987,GO:0012505,GO:0016740,GO:0016757,GO:0016758,GO:0019538,GO:0034645,GO:0036211,GO:0043170,GO:0043226,GO:0043227,GO:0043229,GO:0043231,GO:0043412,GO:0043413,GO:0044237,GO:0044238,GO:0044249,GO:…	2.4.1.258	ko:K03845	ko00510,ko00513,ko01100,map00510,map00513,map01100	M00055	R06258	-	ko00000,ko00001,ko00002,ko01000,ko01003	-	GT58	-	ALG3	ALG3_ARATH	Dol-P-Man:Man(5)GlcNAc(2)-PP-Dol alpha-1,3-mannosyltransferase	ALG3_ARATH	Dol-P-Man:Man(5)GlcNAc(2)-PP-Dol alpha-1,3-mannosyltransferase	AT2G47760	asparagine-linked glycosylation 3	Encodes an &#945;-1,3-mannosyltransferase. Plants with mutations in the ALG3 protein have abnormal gylcoslation profiles. They also exhibit abnormal responses to MAMPs possibly because the glycan properties of FL22 are affected.	asparagine-linked glycosylation 3;(source:Araport11)
Neo-Alloocimene	Mi05g17050.1	chr5	18022697	18222697	18180040	18181473	+	85681.XP_006444291.1	2.31e-61	196	COG3145@1|root,KOG4176@2759|Eukaryota,37NFG@33090|Viridiplantae,3GFYK@35493|Streptophyta	35493|Streptophyta	L	Alkylated DNA repair protein alkB homolog	-	GO:0000049,GO:0001510,GO:0002097,GO:0002098,GO:0003674,GO:0003676,GO:0003723,GO:0003824,GO:0005488,GO:0005506,GO:0005575,GO:0005622,GO:0005623,GO:0005634,GO:0005737,GO:0005829,GO:0006139,GO:0006396,GO:0006399,GO:0006400,GO:0006725,GO:0006807,GO:0008033,GO:0008150,GO:0008152,GO:0008168,GO:0008173,GO:0008175,GO:0008198,GO:0008270,GO:0009451,GO:0009987,GO:0010467,GO:0016070,GO:0016300,GO:0016491,GO:…	-	-	-	-	-	-	-	-	-	-	2OG-FeII_Oxy_2	-	-	-	-	AT4G02485	2-oxoglutarate (2OG) and Fe(II)-dependent oxygenase superfamily protein	NULL	2-oxoglutarate (2OG) and Fe(II)-dependent oxygenase superfamily protein;(source:Araport11)
Neo-Alloocimene	Mi05g17060.1	chr5	18022697	18222697	18183626	18187534	-	85681.XP_006444293.1	0	1642	2CMP8@1|root,2QR60@2759|Eukaryota,37MJT@33090|Viridiplantae,3G75B@35493|Streptophyta	35493|Streptophyta	S	translocase of chloroplast 159	-	GO:0003674,GO:0003824,GO:0003924,GO:0004888,GO:0004930,GO:0005488,GO:0005515,GO:0005575,GO:0005622,GO:0005623,GO:0005737,GO:0005829,GO:0006605,GO:0006810,GO:0006886,GO:0007154,GO:0007165,GO:0007186,GO:0008104,GO:0008150,GO:0009507,GO:0009526,GO:0009527,GO:0009536,GO:0009707,GO:0009941,GO:0009987,GO:0015031,GO:0015833,GO:0016020,GO:0016462,GO:0016787,GO:0016817,GO:0016818,GO:0017038,GO:0017111,GO:…	-	-	-	-	-	-	-	-	-	-	AIG1,TOC159_MAD	TC159_ARATH	Translocase of chloroplast 159, chloroplastic	TC159_ARATH	Translocase of chloroplast 159, chloroplastic	AT4G02510	translocon at the outer envelope membrane of chloroplasts 159	An integral membrane GTPase that functions as a transit-sequence receptor required for the import of proteins necessary for chloroplast biogenesis. Located in the outer chloroplast membrane. Phosphorylation of the G-domains regulate translocon assembly. The mRNA is cell-to-cell mobile.	translocon at the outer envelope membrane of chloroplasts 159;(source:Araport11)
Neo-Alloocimene	Mi05g17070.1	chr5	18022697	18222697	18192740	18203322	+	2711.XP_006479928.1	0	1980	COG0464@1|root,KOG0737@2759|Eukaryota,37IUV@33090|Viridiplantae,3G8DY@35493|Streptophyta	35493|Streptophyta	O	AAA-type ATPase family protein	-	GO:0002090,GO:0002092,GO:0003008,GO:0003674,GO:0003824,GO:0005575,GO:0005622,GO:0005623,GO:0005634,GO:0005886,GO:0007610,GO:0007611,GO:0007612,GO:0007613,GO:0008150,GO:0009893,GO:0010604,GO:0010646,GO:0010648,GO:0016020,GO:0016462,GO:0016787,GO:0016817,GO:0016818,GO:0016887,GO:0017111,GO:0019222,GO:0023051,GO:0023057,GO:0030100,GO:0031323,GO:0031325,GO:0032501,GO:0032879,GO:0043226,GO:0043227,GO:…	-	-	-	-	-	-	-	-	-	-	AAA,FHA	ATAD1_BOVIN	Outer mitochondrial transmembrane helix translocase {ECO:0000305}	ATAD1_BOVIN	Outer mitochondrial transmembrane helix translocase {ECO:0000305}	AT4G02480	AAA-type ATPase family protein	NULL	AAA-type ATPase family protein;(source:Araport11)
Neo-Alloocimene	Mi05g17080.1	chr5	18022697	18222697	18204341	18206916	+	2711.XP_006479929.1	5.62e-157	444	COG1564@1|root,KOG3153@2759|Eukaryota,37HV1@33090|Viridiplantae,3GDZM@35493|Streptophyta	35493|Streptophyta	H	Belongs to the thiamine pyrophosphokinase family	TPK1	GO:0003674,GO:0003824,GO:0004788,GO:0005575,GO:0005622,GO:0005623,GO:0005737,GO:0005829,GO:0006725,GO:0006732,GO:0006766,GO:0006767,GO:0006772,GO:0006790,GO:0006793,GO:0006796,GO:0006807,GO:0008150,GO:0008152,GO:0009058,GO:0009108,GO:0009229,GO:0009987,GO:0016740,GO:0016772,GO:0016778,GO:0017144,GO:0018130,GO:0019438,GO:0019637,GO:0034641,GO:0042357,GO:0042723,GO:0044237,GO:0044249,GO:0044271,GO:…	2.7.6.2	ko:K00949	ko00730,ko01100,map00730,map01100	-	R00619	RC00002,RC00017	ko00000,ko00001,ko01000	-	-	-	TPK_B1_binding,TPK_catalytic	TPK1_ARATH	Thiamine pyrophosphokinase 1 {ECO:0000303|PubMed:17611796}	TPK1_ARATH	Thiamine pyrophosphokinase 1 {ECO:0000303|PubMed:17611796}	AT1G02880	thiamin pyrophosphokinase1	Encodes a thiamine pyrophosphokinase capable of producing thiamine pyrophosphate from free thiamine.	thiamin pyrophosphokinase1;(source:Araport11)
Neo-Alloocimene	Mi05g17090.1	chr5	18022697	18222697	18208519	18216484	+	2711.XP_006480112.1	0	1258	COG0323@1|root,KOG1978@2759|Eukaryota,37KRE@33090|Viridiplantae,3GCMU@35493|Streptophyta	35493|Streptophyta	L	DNA mismatch repair protein	-	GO:0000003,GO:0002200,GO:0002376,GO:0002377,GO:0002440,GO:0002520,GO:0002566,GO:0003006,GO:0003674,GO:0003676,GO:0003677,GO:0003690,GO:0003697,GO:0003824,GO:0004518,GO:0004519,GO:0005488,GO:0005575,GO:0005622,GO:0005623,GO:0005634,GO:0005654,GO:0005737,GO:0005829,GO:0005856,GO:0005886,GO:0006139,GO:0006259,GO:0006281,GO:0006298,GO:0006310,GO:0006725,GO:0006807,GO:0006950,GO:0006974,GO:0007275,GO:…	-	ko:K10858	ko03430,ko03460,map03430,map03460	M00295	-	-	ko00000,ko00001,ko00002,ko03400	-	-	-	DNA_mis_repair,HATPase_c_3,MutL_C	PMS1_ARATH	DNA mismatch repair protein PMS1	PMS1_ARATH	DNA mismatch repair protein PMS1	AT4G02460	DNA mismatch repair protein, putative	Encodes a protein similar to PMS1 in yeast, a member of the family of eukaryotic MutL homologs. The protein appears to play a role in DNA mismatch repair and in the suppression of somatic homeologous recombination.	DNA mismatch repair protein;(source:Araport11)
Neo-Alloocimene	Mi05g17100.1	chr5	18022697	18222697	18217494	18219802	+	29730.Gorai.004G052500.1	2.18e-75	228	KOG3293@1|root,KOG3293@2759|Eukaryota,37TQ9@33090|Viridiplantae,3GI7G@35493|Streptophyta	35493|Streptophyta	A	U6 snRNA-associated Sm-like protein	-	GO:0000245,GO:0000375,GO:0000377,GO:0000387,GO:0000398,GO:0000932,GO:0000956,GO:0003674,GO:0003676,GO:0003723,GO:0005488,GO:0005575,GO:0005622,GO:0005623,GO:0005634,GO:0005688,GO:0005737,GO:0006139,GO:0006396,GO:0006397,GO:0006401,GO:0006402,GO:0006725,GO:0006807,GO:0006996,GO:0008150,GO:0008152,GO:0008380,GO:0009056,GO:0009057,GO:0009892,GO:0009987,GO:0010467,GO:0010468,GO:0010605,GO:0010629,GO:…	-	ko:K12623	ko03018,ko03040,map03018,map03040	M00354,M00396,M00397	-	-	ko00000,ko00001,ko00002,ko03019,ko03041	-	-	-	LSM	LSM4_FAGSY	Probable U6 snRNA-associated Sm-like protein LSm4	LSM4_FAGSY	Probable U6 snRNA-associated Sm-like protein LSm4	AT5G27720	Small nuclear ribonucleoprotein family protein	NULL	Small nuclear ribonucleoprotein family protein;(source:Araport11)
Neo-Alloocimene	Mi05g17110.1	chr5	18022697	18222697	18220291	18223456	-	102107.XP_008235057.1	2.94e-225	627	KOG1188@1|root,KOG1188@2759|Eukaryota,37IAN@33090|Viridiplantae,3GFP0@35493|Streptophyta,4JMJU@91835|fabids	35493|Streptophyta	S	WD repeat-containing protein 89 homolog	-	GO:0008150,GO:0010029,GO:0040008,GO:0048580,GO:0050789,GO:0050793,GO:0051239,GO:0065007,GO:1900140,GO:2000026	-	-	-	-	-	-	-	-	-	-	WD40	GTS1_ARATH	WD repeat-containing protein GTS1 {ECO:0000305}	GTS1_ARATH	WD repeat-containing protein GTS1 {ECO:0000305}	AT2G47790	Transducin/WD40 repeat-like superfamily protein	Encodes GIGANTUS1 (GTS1), a member of Transducin/WD40 protein superfamily. Controls seed germination, growth and biomass accumulation.	Transducin/WD40 repeat-like superfamily protein;(source:Araport11)
1R-α-Pinene	Mi01g24980.1	chr1	28959077	29159077	28959514	28960723	+	3880.AES66228	1.93e-09	62.4	COG2801@1|root,KOG0017@2759|Eukaryota,37YXJ@33090|Viridiplantae,3GHMT@35493|Streptophyta	35493|Streptophyta	L	Mitochondrial protein	-	-	-	ko:K13459	ko04626,map04626	-	-	-	ko00000,ko00001	-	-	-	RVT_2,Retrotran_gag_2,Retrotran_gag_3	POLR1_ARATH	Retrovirus-related Pol polyprotein from transposon RE1	POLR1_ARATH	Retrovirus-related Pol polyprotein from transposon RE1	AT4G23160	cysteine-rich RLK (RECEPTOR-like protein kinase) 8	Encodes a cysteine-rich receptor-like protein kinase.	cysteine-rich RECEPTOR-like kinase;(source:Araport11)
1R-α-Pinene	Mi01g24990.1	chr1	28959077	29159077	28973404	28975225	+	85681.XP_006448208.1	3.19e-130	392	COG4677@1|root,2QTQV@2759|Eukaryota,37R2P@33090|Viridiplantae,3GGXF@35493|Streptophyta	35493|Streptophyta	G	Acts in the modification of cell walls via demethylesterification of cell wall pectin	-	GO:0003674,GO:0003824,GO:0004857,GO:0005575,GO:0005623,GO:0008150,GO:0016787,GO:0016788,GO:0030234,GO:0030599,GO:0043086,GO:0044092,GO:0044464,GO:0046910,GO:0050790,GO:0052689,GO:0065007,GO:0065009,GO:0071944,GO:0098772	3.1.1.11	ko:K01051	ko00040,ko01100,map00040,map01100	M00081	R02362	RC00460,RC00461	ko00000,ko00001,ko00002,ko01000	-	-	-	PMEI,Pectinesterase	PME6_ARATH	Probable pectinesterase/pectinesterase inhibitor 6	PME6_ARATH	Probable pectinesterase/pectinesterase inhibitor 6	AT1G23200	Plant invertase/pectin methylesterase inhibitor superfamily	ProPME pectin methyl esterase involved in embryo development, stomatal function, mucilage release.	Plant invertase/pectin methylesterase inhibitor superfamily;(source:Araport11)
1R-α-Pinene	Mi01g25000.1	chr1	28959077	29159077	28979860	28980499	+	3712.Bo7g056290.1	1.99e-14	75.1	COG2801@1|root,KOG0017@2759|Eukaryota,37RIF@33090|Viridiplantae,3GHHW@35493|Streptophyta	35493|Streptophyta	L	Reverse transcriptase (RNA-dependent DNA polymerase)	-	-	-	-	-	-	-	-	-	-	-	-	RVT_2,Retrotran_gag_3	-	-	-	-	AT4G23160	cysteine-rich RLK (RECEPTOR-like protein kinase) 8	Encodes a cysteine-rich receptor-like protein kinase.	cysteine-rich RECEPTOR-like kinase;(source:Araport11)
1R-α-Pinene	Mi01g25010.1	chr1	28959077	29159077	28984898	28992997	-	3880.AET05307	2.21e-22	106	COG0203@1|root,COG2801@1|root,KOG0017@2759|Eukaryota,KOG3280@2759|Eukaryota	2759|Eukaryota	J	structural constituent of ribosome	-	GO:0000002,GO:0000313,GO:0000315,GO:0003674,GO:0003735,GO:0005198,GO:0005575,GO:0005622,GO:0005623,GO:0005737,GO:0005739,GO:0005759,GO:0005761,GO:0005762,GO:0005829,GO:0005840,GO:0006996,GO:0007005,GO:0008150,GO:0009987,GO:0015934,GO:0016043,GO:0022625,GO:0022626,GO:0031974,GO:0032991,GO:0043226,GO:0043227,GO:0043228,GO:0043229,GO:0043231,GO:0043232,GO:0043233,GO:0044391,GO:0044422,GO:0044424,GO:…	-	ko:K02879	ko03010,map03010	M00178	-	-	br01610,ko00000,ko00001,ko00002,ko03011	-	-	-	Ribosomal_L17	POLR2_ARATH	Retrovirus-related Pol polyprotein from transposon RE2	POLR2_ARATH	Retrovirus-related Pol polyprotein from transposon RE2	AT4G23160	cysteine-rich RLK (RECEPTOR-like protein kinase) 8	Encodes a cysteine-rich receptor-like protein kinase.	cysteine-rich RECEPTOR-like kinase;(source:Araport11)
1R-α-Pinene	Mi01g25020.1	chr1	28959077	29159077	28996443	28998576	-	4432.XP_010240830.1	3.51e-13	74.3	COG2801@1|root,KOG0017@2759|Eukaryota,37Z7Q@33090|Viridiplantae,3GHI9@35493|Streptophyta	35493|Streptophyta	L	transposition, RNA-mediated	-	-	-	-	-	-	-	-	-	-	-	-	Retrotran_gag_2,Retrotran_gag_3,Retrotrans_gag	-	-	-	-	-	-	-	-
1R-α-Pinene	Mi01g25030.1	chr1	28959077	29159077	29022436	29022890	+
1R-α-Pinene	Mi01g25040.1	chr1	28959077	29159077	29030119	29031337	-
1R-α-Pinene	Mi01g25050.1	chr1	28959077	29159077	29050256	29065060	+	85681.XP_006452069.1	0	1022	COG0515@1|root,2QS2H@2759|Eukaryota,37RWM@33090|Viridiplantae,3GGJP@35493|Streptophyta	35493|Streptophyta	T	G-type lectin S-receptor-like serine threonine-protein kinase	-	-	-	-	-	-	-	-	-	-	-	-	B_lectin,DUF3403,PAN_2,Pkinase,Pkinase_Tyr,S_locus_glycop	Y4729_ARATH	G-type lectin S-receptor-like serine/threonine-protein kinase At4g27290	Y4729_ARATH	G-type lectin S-receptor-like serine/threonine-protein kinase At4g27290	AT4G27290	S-locus lectin protein kinase family protein	NULL	S-locus lectin protein kinase family protein;(source:Araport11)
1R-α-Pinene	Mi01g25060.1	chr1	28959077	29159077	29069549	29071771	+	2711.XP_006475285.1	7.69e-257	721	28MUD@1|root,2QUCN@2759|Eukaryota,37ICK@33090|Viridiplantae,3GA96@35493|Streptophyta	35493|Streptophyta	S	synthase	-	-	4.2.3.47,4.2.3.75	ko:K15803,ko:K22064	ko00909,map00909	-	R07648,R08695	RC00637,RC02425	ko00000,ko00001,ko01000	-	-	-	Terpene_synth,Terpene_synth_C	TPSGD_VITVI	(-)-germacrene D synthase	TPSGD_VITVI	(-)-germacrene D synthase	AT5G23960	terpene synthase 21	Encodes a sesquiterpene synthase involved in generating all of the group A sesquiterpenes found in the Arabidopsis floral volatile blend. Strongly expressed in the stigma.	terpene synthase 21;(source:Araport11)
1R-α-Pinene	Mi01g25070.1	chr1	28959077	29159077	29072218	29072894	-	2711.XP_006475264.1	3.07e-29	109	2C1SY@1|root,2SDCK@2759|Eukaryota,37XGS@33090|Viridiplantae	33090|Viridiplantae	-	-	-	-	-	-	-	-	-	-	-	-	-	-	-	-	-	-	-	AT5G54585	NULL	NULL	hypothetical protein;(source:Araport11)
1R-α-Pinene	Mi01g25080.1	chr1	28959077	29159077	29076168	29078959	-	102107.XP_008226798.1	7.84e-62	193	KOG0118@1|root,KOG0118@2759|Eukaryota,37V9Q@33090|Viridiplantae,3GJQ8@35493|Streptophyta,4JQ2Z@91835|fabids	35493|Streptophyta	A	Glycine-rich RNA-binding protein	-	GO:0000959,GO:0003674,GO:0003676,GO:0003677,GO:0003723,GO:0005488,GO:0005575,GO:0005622,GO:0005623,GO:0005634,GO:0005730,GO:0005737,GO:0005739,GO:0006139,GO:0006725,GO:0006807,GO:0008150,GO:0008152,GO:0009451,GO:0009987,GO:0016070,GO:0016071,GO:0016556,GO:0031974,GO:0031981,GO:0032991,GO:0034641,GO:0042162,GO:0043170,GO:0043226,GO:0043227,GO:0043228,GO:0043229,GO:0043231,GO:0043232,GO:0043233,GO:…	-	-	-	-	-	-	-	-	-	-	RRM_1	ORRM2_ARATH	Organelle RRM domain-containing protein 2, mitochondrial {ECO:0000303|PubMed:25800738}	ORRM2_ARATH	Organelle RRM domain-containing protein 2, mitochondrial {ECO:0000303|PubMed:25800738}	AT5G54580	RNA-binding (RRM/RBD/RNP motifs) family protein	Encodes an RNA recognition motif (RRM) and is involved in C-> U RNA editing in mitochondria.	RNA-binding (RRM/RBD/RNP motifs) family protein;(source:Araport11)
1R-α-Pinene	Mi01g25090.1	chr1	28959077	29159077	29080634	29081266	+	225117.XP_009333911.1	1.81e-21	97.4	KOG1339@1|root,KOG1339@2759|Eukaryota,37NWF@33090|Viridiplantae,3GHGA@35493|Streptophyta,4JSW3@91835|fabids	35493|Streptophyta	O	Belongs to the peptidase A1 family	-	-	-	-	-	-	-	-	-	-	-	-	TAXi_C,TAXi_N	CDR1_ARATH	Aspartic proteinase CDR1	CDR1_ARATH	Aspartic proteinase CDR1	AT3G18490	Eukaryotic aspartyl protease family protein	Encodes ASPG1 (ASPARTIC PROTEASE IN GUARD CELL 1). Functions in drought avoidance through abscisic acid (ABA) signalling in guard cells.	Eukaryotic aspartyl protease family protein;(source:Araport11)
1R-α-Pinene	Mi01g25100.1	chr1	28959077	29159077	29083929	29086892	+	2711.XP_006475282.1	0	887	COG2723@1|root,KOG0626@2759|Eukaryota,37NCQ@33090|Viridiplantae,3GCE7@35493|Streptophyta	35493|Streptophyta	G	Belongs to the glycosyl hydrolase 1 family	-	GO:0003674,GO:0003824,GO:0004553,GO:0005575,GO:0005618,GO:0005623,GO:0008150,GO:0008152,GO:0008422,GO:0009505,GO:0015926,GO:0016787,GO:0016798,GO:0030312,GO:0044464,GO:0071704,GO:0071944,GO:1901135,GO:1901657	3.2.1.21	ko:K01188	ko00460,ko00500,ko00940,ko01100,ko01110,map00460,map00500,map00940,map01100,map01110	-	R00026,R02558,R02887,R02985,R03527,R04949,R04998,R10035,R10039,R10040	RC00049,RC00059,RC00171,RC00262,RC00397,RC00451,RC00714,RC00746,RC01248	ko00000,ko00001,ko01000	-	GH1	-	Glyco_hydro_1	BGL41_ARATH	Putative beta-glucosidase 41 {ECO:0000303|PubMed:15604686}	BGL41_ARATH	Putative beta-glucosidase 41 {ECO:0000303|PubMed:15604686}	AT5G54570	beta glucosidase 41	NULL	beta glucosidase 41;(source:Araport11)
1R-α-Pinene	Mi01g25110.1	chr1	28959077	29159077	29089833	29093642	+	3641.EOY12673	1.19e-241	667	KOG1975@1|root,KOG1975@2759|Eukaryota,37HQZ@33090|Viridiplantae,3GCWB@35493|Streptophyta	35493|Streptophyta	A	Belongs to the class I-like SAM-binding methyltransferase superfamily. mRNA cap 0 methyltransferase family	-	GO:0001510,GO:0003674,GO:0003824,GO:0004482,GO:0005575,GO:0005622,GO:0005623,GO:0005634,GO:0005845,GO:0006139,GO:0006370,GO:0006396,GO:0006397,GO:0006725,GO:0006807,GO:0008150,GO:0008152,GO:0008168,GO:0008170,GO:0008173,GO:0008174,GO:0008757,GO:0009451,GO:0009452,GO:0009987,GO:0010467,GO:0016070,GO:0016071,GO:0016556,GO:0016740,GO:0016741,GO:0032259,GO:0032991,GO:0034518,GO:0034641,GO:0036260,GO:…	2.1.1.56	ko:K00565	ko03015,map03015	-	R03805	RC00003,RC00336	ko00000,ko00001,ko01000,ko03019	-	-	-	Pox_MCEL	MCES1_ARATH	mRNA cap guanine-N7 methyltransferase 1	MCES1_ARATH	mRNA cap guanine-N7 methyltransferase 1	AT3G20650	mRNA capping enzyme family protein	NULL	mRNA capping enzyme family protein;(source:Araport11)
1R-α-Pinene	Mi01g25120.1	chr1	28959077	29159077	29094292	29095938	-	2711.XP_006475259.1	1.22e-101	308	2C0HP@1|root,2RZDK@2759|Eukaryota,37UJQ@33090|Viridiplantae,3GI33@35493|Streptophyta	35493|Streptophyta	-	-	-	-	-	-	-	-	-	-	-	-	-	-	-	-	-	-	-	AT5G54540	Uncharacterised conserved protein (UCP012943)	NULL	Uncharacterized conserved protein (UCP012943);(source:Araport11)
1R-α-Pinene	Mi01g25130.1	chr1	28959077	29159077	29101463	29102301	-	2711.XP_006475258.1	3.41e-77	234	2AXVW@1|root,2S01V@2759|Eukaryota,37UJB@33090|Viridiplantae,3GIJH@35493|Streptophyta	35493|Streptophyta	S	Protein of unknown function, DUF538	-	-	-	-	-	-	-	-	-	-	-	-	DUF538	-	-	-	-	AT5G54530	Protein of unknown function, DUF538	NULL	serine protease, putative (Protein of unknown function, DUF538);(source:Araport11)
1R-α-Pinene	Mi01g25140.1	chr1	28959077	29159077	29108401	29109862	-	2711.XP_006475256.1	2.58e-130	373	28HJJ@1|root,2QVUD@2759|Eukaryota,37QRT@33090|Viridiplantae,3G9IG@35493|Streptophyta	35493|Streptophyta	S	DAG protein	-	GO:0005575,GO:0005622,GO:0005623,GO:0005737,GO:0006139,GO:0006725,GO:0006807,GO:0008150,GO:0008152,GO:0009451,GO:0009507,GO:0009526,GO:0009532,GO:0009536,GO:0009570,GO:0009941,GO:0009987,GO:0016070,GO:0031967,GO:0031975,GO:0034641,GO:0043170,GO:0043226,GO:0043227,GO:0043229,GO:0043231,GO:0043412,GO:0044237,GO:0044238,GO:0044422,GO:0044424,GO:0044434,GO:0044435,GO:0044444,GO:0044446,GO:0044464,GO:…	-	-	-	-	-	-	-	-	-	-	-	MORF9_ARATH	Multiple organellar RNA editing factor 9, chloroplastic {ECO:0000305}	MORF9_ARATH	Multiple organellar RNA editing factor 9, chloroplastic {ECO:0000305}	AT1G11430	plastid developmental protein DAG, putative	Encodes a protein involved in RNA editing in chloroplasts. The mRNA is cell-to-cell mobile.	plastid developmental protein DAG;(source:Araport11)
1R-α-Pinene	Mi01g25150.1	chr1	28959077	29159077	29111534	29112693	-	981085.XP_010092270.1	2.07e-91	289	29JKW@1|root,2RSVD@2759|Eukaryota,37S3H@33090|Viridiplantae,3GHT1@35493|Streptophyta,4JSMM@91835|fabids	35493|Streptophyta	S	domain in FBox and BRCT domain containing plant proteins	-	-	-	-	-	-	-	-	-	-	-	-	F-box,FBD	FDL25_ARATH	Putative F-box/FBD/LRR-repeat protein At4g03220	FDL25_ARATH	Putative F-box/FBD/LRR-repeat protein At4g03220	AT5G54820	F-box/RNI-like superfamily protein	NULL	F-box/RNI-like superfamily protein;(source:Araport11)
1R-α-Pinene	Mi01g25160.1	chr1	28959077	29159077	29119004	29127498	+	2711.XP_006475254.1	4.23e-221	621	KOG0282@1|root,KOG0282@2759|Eukaryota,37MF3@33090|Viridiplantae,3GA07@35493|Streptophyta	35493|Streptophyta	S	WD repeat-containing protein	-	-	-	-	-	-	-	-	-	-	-	-	WD40	WDR25_HUMAN	WD repeat-containing protein 25	WDR25_HUMAN	WD repeat-containing protein 25	AT5G54520	Transducin/WD40 repeat-like superfamily protein	Splicing factor which functions in embryo development by regulating embryonic patterning.	Transducin/WD40 repeat-like superfamily protein;(source:Araport11)
1R-α-Pinene	Mi01g25170.1	chr1	28959077	29159077	29137414	29139467	+	85681.XP_006452114.1	0	1162	2CMGQ@1|root,2QQAN@2759|Eukaryota,37HGY@33090|Viridiplantae,3GXAI@35493|Streptophyta	35493|Streptophyta	S	Indole-3-acetic acid-amido synthetase	-	GO:0000902,GO:0003674,GO:0003824,GO:0005575,GO:0005622,GO:0005623,GO:0005737,GO:0006725,GO:0006790,GO:0006807,GO:0007154,GO:0007165,GO:0008150,GO:0008152,GO:0009058,GO:0009314,GO:0009403,GO:0009404,GO:0009416,GO:0009507,GO:0009536,GO:0009628,GO:0009653,GO:0009700,GO:0009719,GO:0009725,GO:0009733,GO:0009734,GO:0009755,GO:0009826,GO:0009889,GO:0009891,GO:0009893,GO:0009987,GO:0010033,GO:0010120,GO:…	-	ko:K14487	ko04075,map04075	-	-	-	ko00000,ko00001	-	-	-	GH3	GH36_ARATH	Indole-3-acetic acid-amido synthetase GH3.6	GH36_ARATH	Indole-3-acetic acid-amido synthetase GH3.6	AT5G54510	Auxin-responsive GH3 family protein	Encodes an IAA-amido synthase that conjugates Ala, Asp, Phe, and Trp to auxin. Lines overexpressing this gene accumulate IAA-ASP and are hypersensitive to several auxins. Identified as a dominant mutation that displays shorter hypocotyls in light grown plants when compared to wild type siblings. Protein is similar to auxin inducible gene from pea (GH3).	Auxin-responsive GH3 family protein;(source:Araport11)
1R-α-Pinene	Mi03g04690.1	chr3	2887060	3087060	2887236	2889553	-	85681.XP_006439872.1	9.6e-156	440	KOG1470@1|root,KOG1470@2759|Eukaryota,37Q1V@33090|Viridiplantae,3GD2B@35493|Streptophyta	35493|Streptophyta	I	Sec14p-like phosphatidylinositol transfer family protein	-	-	-	-	-	-	-	-	-	-	-	-	CRAL_TRIO	-	-	-	-	AT5G63060	Sec14p-like phosphatidylinositol transfer family protein	Sec14p like protein involved in chloroplast vesicle transport. Required for photoauxotrophic growth.	Sec14p-like phosphatidylinositol transfer family protein;(source:Araport11)
1R-α-Pinene	Mi03g04700.1	chr3	2887060	3087060	2891505	2892036	+
1R-α-Pinene	Mi03g04710.1	chr3	2887060	3087060	2893367	2896703	+	85681.XP_006439876.1	1.49e-277	765	28NR1@1|root,2QVKG@2759|Eukaryota,37N5E@33090|Viridiplantae,3GBXB@35493|Streptophyta	35493|Streptophyta	S	BEST Arabidopsis thaliana protein match is Protein of	-	-	-	-	-	-	-	-	-	-	-	-	Neprosin,Neprosin_AP	NEPRN_NEPVE	Protein neprosin {ECO:0000303|PubMed:27481162}	NEPRN_NEPVE	Protein neprosin {ECO:0000303|PubMed:27481162}	AT5G50150	Protein of Unknown Function (DUF239)	LOTR1 protein has an unknown function. It contains both DUF4409 and DUF239 domains. Loss of function mutations show defects in formation of the Casparian band- which is correlated with mis localization of CASP1.	NEP-interacting protein, putative (DUF239);(source:Araport11)
1R-α-Pinene	Mi03g04720.1	chr3	2887060	3087060	2898518	2902747	-	2711.XP_006476837.1	2.86e-303	833	KOG2131@1|root,KOG2131@2759|Eukaryota,37PYY@33090|Viridiplantae,3GF49@35493|Streptophyta	35493|Streptophyta	BT	JmjC domain-containing protein	-	-	-	-	-	-	-	-	-	-	-	-	Cupin_8,JmjC	JMJ20_ARATH	Arginine-specific demethylase JMJ20 {ECO:0000303|PubMed:18713399}	JMJ20_ARATH	Arginine-specific demethylase JMJ20 {ECO:0000303|PubMed:18713399}	AT5G63080	2-oxoglutarate (2OG) and Fe(II)-dependent oxygenase superfamily protein	Encodes a HR demethylase that acts as a positive regulator of seed germination in the PHYB-PIL5-SOM pathway.	2-oxoglutarate (2OG) and Fe(II)-dependent oxygenase superfamily protein;(source:Araport11)
1R-α-Pinene	Mi03g04730.1	chr3	2887060	3087060	2903114	2906984	+	981085.XP_010102514.1	0	1506	COG0464@1|root,KOG0730@2759|Eukaryota,37KI9@33090|Viridiplantae,3G7QA@35493|Streptophyta,4JMYN@91835|fabids	35493|Streptophyta	O	Cell division cycle protein 48 homolog	-	GO:0005575,GO:0005623,GO:0005886,GO:0016020,GO:0044464,GO:0071944	-	ko:K13525	ko04141,ko05134,map04141,map05134	M00400,M00403	-	-	ko00000,ko00001,ko00002,ko03019,ko04131,ko04147	3.A.16.1	-	-	AAA,CDC48_2,CDC48_N,Vps4_C	CDC48_SOYBN	Cell division cycle protein 48 homolog	CDC48_SOYBN	Cell division cycle protein 48 homolog	AT5G03340	ATPase, AAA-type, CDC48 protein	NULL	ATPase, AAA-type, CDC48 protein;(source:Araport11)
1R-α-Pinene	Mi03g04740.1	chr3	2887060	3087060	2908242	2912035	-	2711.XP_006476839.1	2.92e-248	741	COG4886@1|root,2QVSR@2759|Eukaryota,37KJF@33090|Viridiplantae,3GGBE@35493|Streptophyta	35493|Streptophyta	T	Belongs to the protein kinase superfamily. Ser Thr protein kinase family	-	-	-	-	-	-	-	-	-	-	-	-	LRRNT_2,LRR_1,LRR_4,LRR_8,Pkinase,Pkinase_Tyr	RGI4_ARATH	Leucine-rich repeat receptor-like serine/threonine-protein kinase RGI4 {ECO:0000305|PubMed:27229312}	RGI4_ARATH	Leucine-rich repeat receptor-like serine/threonine-protein kinase RGI4 {ECO:0000305|PubMed:27229312}	AT5G56040	Leucine-rich receptor-like protein kinase family protein	NULL	Leucine-rich receptor-like protein kinase family protein;(source:Araport11)
1R-α-Pinene	Mi03g04750.1	chr3	2887060	3087060	2917698	2921521	+	85681.XP_006439881.1	1.6e-140	409	KOG4657@1|root,KOG4657@2759|Eukaryota,37SU4@33090|Viridiplantae,3GEA0@35493|Streptophyta	35493|Streptophyta	S	Kinetochore protein	-	-	-	ko:K11550	-	-	-	-	ko00000,ko03036	-	-	-	Spindle_Spc25	SPC25_ARATH	Kinetochore protein SPC25 homolog {ECO:0000303|PubMed:29356153}	SPC25_ARATH	Kinetochore protein SPC25 homolog {ECO:0000303|PubMed:29356153}	AT3G48210	NULL	NULL	kinetochore protein;(source:Araport11)
1R-α-Pinene	Mi03g04760.1	chr3	2887060	3087060	2922655	2925267	-	85681.XP_006439882.1	2.31e-190	533	COG1028@1|root,KOG1208@2759|Eukaryota,37J9N@33090|Viridiplantae,3GAAK@35493|Streptophyta	35493|Streptophyta	Q	Belongs to the short-chain dehydrogenases reductases (SDR) family	-	GO:0003674,GO:0003824,GO:0005575,GO:0005622,GO:0005623,GO:0005737,GO:0005886,GO:0008150,GO:0008152,GO:0009507,GO:0009526,GO:0009528,GO:0009536,GO:0009706,GO:0009941,GO:0016020,GO:0016491,GO:0019866,GO:0031090,GO:0031967,GO:0031969,GO:0031975,GO:0042170,GO:0043226,GO:0043227,GO:0043229,GO:0043231,GO:0044422,GO:0044424,GO:0044434,GO:0044435,GO:0044444,GO:0044446,GO:0044464,GO:0055114,GO:0071944	1.1.1.300	ko:K11153	ko00830,ko01100,map00830,map01100	-	R08379,R08383	RC00649	ko00000,ko00001,ko01000	-	-	-	adh_short	TC32B_BRANA	Short-chain dehydrogenase TIC 32 B, chloroplastic {ECO:0000305}	TC32B_BRANA	Short-chain dehydrogenase TIC 32 B, chloroplastic {ECO:0000305}	AT5G50130	NAD(P)-binding Rossmann-fold superfamily protein	NULL	NAD(P)-binding Rossmann-fold superfamily protein;(source:Araport11)
1R-α-Pinene	Mi03g04770.1	chr3	2887060	3087060	2930077	2935998	+	2711.XP_006476844.1	6.84e-193	541	KOG2991@1|root,KOG2991@2759|Eukaryota,37HXE@33090|Viridiplantae,3G901@35493|Streptophyta	35493|Streptophyta	A	FKBP12-interacting protein of 37	-	GO:0000381,GO:0001510,GO:0003674,GO:0005488,GO:0005515,GO:0005575,GO:0005622,GO:0005623,GO:0005634,GO:0005911,GO:0006139,GO:0006725,GO:0006807,GO:0008150,GO:0008152,GO:0009451,GO:0009506,GO:0009888,GO:0009987,GO:0010073,GO:0010468,GO:0016070,GO:0016071,GO:0016556,GO:0019219,GO:0019222,GO:0030054,GO:0031323,GO:0032259,GO:0032501,GO:0032502,GO:0034641,GO:0043170,GO:0043226,GO:0043227,GO:0043229,GO:…	-	-	-	-	-	-	-	-	-	-	Wtap	FIP37_ARATH	FKBP12-interacting protein of 37 kDa {ECO:0000305}	FIP37_ARATH	FKBP12-interacting protein of 37 kDa {ECO:0000305}	AT3G54170	FKBP12 interacting protein 37	Encodes protein that binds FKBP12. This interaction is disrupted by FK506 but not by cyclosporin A.FIP37 is a core component of the M6A methyltransferase complex. Homozygous loss of function mutations are embryo lethal. In the shoot meristem FIP37 methylation targets include WUS and STM.	FKBP12 interacting protein 37;(source:Araport11)
1R-α-Pinene	Mi03g04780.1	chr3	2887060	3087060	2936602	2940144	-	2711.XP_006476846.1	2.04e-203	579	28P4F@1|root,2QVR4@2759|Eukaryota,37HW3@33090|Viridiplantae,3G8NH@35493|Streptophyta	35493|Streptophyta	S	isoform X1	-	GO:0000245,GO:0000375,GO:0000377,GO:0000381,GO:0000398,GO:0003674,GO:0003676,GO:0003723,GO:0003729,GO:0005488,GO:0005575,GO:0005622,GO:0005623,GO:0005634,GO:0006139,GO:0006396,GO:0006397,GO:0006725,GO:0006807,GO:0008150,GO:0008152,GO:0008380,GO:0009987,GO:0010467,GO:0010468,GO:0010941,GO:0010942,GO:0016043,GO:0016070,GO:0016071,GO:0019219,GO:0019222,GO:0022607,GO:0022613,GO:0022618,GO:0031323,GO:…	-	-	-	-	-	-	-	-	-	-	G-patch	GPKOW_XENLA	G-patch domain and KOW motifs-containing protein	GPKOW_XENLA	G-patch domain and KOW motifs-containing protein	AT4G34140	D111/G-patch domain-containing protein	NULL	D111/G-patch domain-containing protein;(source:Araport11)
1R-α-Pinene	Mi03g04790.1	chr3	2887060	3087060	2941377	2944251	+	85681.XP_006439888.1	0	1179	2CC3R@1|root,2QTKB@2759|Eukaryota,37K5N@33090|Viridiplantae,3G7A8@35493|Streptophyta	35493|Streptophyta	S	galactinol--sucrose	-	-	2.4.1.82	ko:K06617	ko00052,map00052	-	R02411	RC00049,RC00059	ko00000,ko00001,ko01000	-	GH36	-	Raffinose_syn	RFS_PEA	Galactinol--sucrose galactosyltransferase	RFS_PEA	Galactinol--sucrose galactosyltransferase	AT5G40390	Raffinose synthase family protein	Encodes a protein which might be involved in the formation of verbascose. A T-DNA insertion mutant was shown to have a decreased amount of verbascose (as well as mannitol) whereas the levels of raffinose and stachyose remained unchanged. Enhances drought tolerance through raffinose synthesis or galactinol hydrolysis.	Raffinose synthase family protein;(source:Araport11)
1R-α-Pinene	Mi03g04800.1	chr3	2887060	3087060	2945289	2949572	+	2711.XP_006476848.1	2.2e-116	362	2EBMW@1|root,2SHPP@2759|Eukaryota,37YR2@33090|Viridiplantae,3GGEZ@35493|Streptophyta	35493|Streptophyta	S	UBA-like domain (DUF1421)	-	-	-	-	-	-	-	-	-	-	-	-	DUF1421	-	-	-	-	AT5G14540	Protein of unknown function (DUF1421)	NULL	basic salivary proline-rich-like protein (DUF1421);(source:Araport11)
1R-α-Pinene	Mi03g04810.1	chr3	2887060	3087060	2953025	2964194	+	85681.XP_006439890.1	2.08e-267	740	2CMC8@1|root,2QPYC@2759|Eukaryota,37K1G@33090|Viridiplantae,3G8JH@35493|Streptophyta	35493|Streptophyta	E	Tryptophan aminotransferase-related protein	-	GO:0000003,GO:0003006,GO:0003674,GO:0003824,GO:0005575,GO:0005622,GO:0005623,GO:0005737,GO:0005783,GO:0005789,GO:0006950,GO:0006952,GO:0007154,GO:0007275,GO:0008150,GO:0008483,GO:0009605,GO:0009606,GO:0009607,GO:0009617,GO:0009628,GO:0009629,GO:0009630,GO:0009653,GO:0009719,GO:0009723,GO:0009725,GO:0009791,GO:0009888,GO:0009908,GO:0009958,GO:0009987,GO:0009991,GO:0010015,GO:0010033,GO:0010073,GO:…	2.6.1.99	ko:K16903	ko00380,ko01100,map00380,map01100	-	R10180	RC00006,RC00008	ko00000,ko00001,ko01000	-	-	-	Alliinase_C	TAR2_ARATH	Tryptophan aminotransferase-related protein 2	TAR2_ARATH	Tryptophan aminotransferase-related protein 2	AT4G24670	tryptophan aminotransferase related 2	Encodes a protein with similarity to the TAA1 trytophan aminotransferase involved in IAA biosynthesis. Double mutant analyses suggest that this protein is involved in regulating many aspects of plant growth and development from embryogenesis to flower formation and plays a role in ethylene-mediated signaling.TAR2 is required for reprogramming root architecture in response to low nitrogen conditio…	tryptophan aminotransferase related 2;(source:Araport11)
1R-α-Pinene	Mi03g04820.1	chr3	2887060	3087060	2969396	2972940	-	3988.XP_002511345.1	1.88e-290	795	KOG0937@1|root,KOG0937@2759|Eukaryota,37HYS@33090|Viridiplantae,3G7SP@35493|Streptophyta,4JS64@91835|fabids	35493|Streptophyta	U	Belongs to the adaptor complexes medium subunit family	-	GO:0000139,GO:0000323,GO:0001775,GO:0002252,GO:0002263,GO:0002274,GO:0002275,GO:0002283,GO:0002366,GO:0002376,GO:0002443,GO:0002444,GO:0002446,GO:0002478,GO:0002495,GO:0002504,GO:0005575,GO:0005622,GO:0005623,GO:0005737,GO:0005764,GO:0005765,GO:0005773,GO:0005774,GO:0005794,GO:0005802,GO:0005829,GO:0005886,GO:0006810,GO:0006887,GO:0006955,GO:0006996,GO:0008150,GO:0009605,GO:0009987,GO:0012505,GO:…	-	ko:K12393	ko04142,map04142	-	-	-	ko00000,ko00001,ko04131	-	-	-	Adap_comp_sub,Clat_adaptor_s	AP1M2_ARATH	AP-1 complex subunit mu-2	AP1M2_ARATH	AP-1 complex subunit mu-2	AT1G60780	Clathrin adaptor complexes medium subunit family protein	碌1 adaptin component of heterotetrameric protein complex that regulates protein sorting at the trans-Golgi network/early endosome. The observed pleiotropic cellular and developmental defects in mutants are primarily due to defects in sorting of targets such as KNOLLE.	Clathrin adaptor complexes medium subunit family protein;(source:Araport11)
1R-α-Pinene	Mi03g04830.1	chr3	2887060	3087060	2974700	2977932	-	3694.POPTR_0015s09350.1	1.89e-285	796	2CNAY@1|root,2QUWM@2759|Eukaryota,37TMZ@33090|Viridiplantae,3GEYZ@35493|Streptophyta,4JSPX@91835|fabids	35493|Streptophyta	T	lysM domain receptor-like kinase	-	-	-	-	-	-	-	-	-	-	-	-	LysM,Pkinase	LYK3_ARATH	LysM domain receptor-like kinase 3	LYK3_ARATH	LysM domain receptor-like kinase 3	AT1G51940	protein kinase family protein / peptidoglycan-binding LysM domain-containing protein	Encodes a LysM-containing receptor-like kinase. Induction of chitin-responsive genes by chitin treatment is not blocked in the mutant. Based on protein sequence alignment analysis, it has a typical RD signaling domain in its catalytic loop and possesses autophosphorylation activity.It is required for the suppression of defense responses in absence of pathogen infection or upon abscisic acid treat…	protein kinase family protein / peptidoglycan-binding LysM domain-containing protein;(source:Araport11)
1R-α-Pinene	Mi03g04840.1	chr3	2887060	3087060	2986721	2987281	-	3983.cassava4.1_029135m	1.3e-95	281	28KBI@1|root,2RXGG@2759|Eukaryota,37U50@33090|Viridiplantae,3GI3F@35493|Streptophyta,4JP52@91835|fabids	35493|Streptophyta	S	Protein LATERAL ORGAN	ELP1	-	-	-	-	-	-	-	-	-	-	-	LOB	LOB_ARATH	Protein LATERAL ORGAN BOUNDARIES	LOB_ARATH	Protein LATERAL ORGAN BOUNDARIES	AT5G63090	Lateral organ boundaries (LOB) domain family protein	Involved in lateral organ development	Lateral organ boundaries (LOB) domain family protein;(source:Araport11)
1R-α-Pinene	Mi03g04850.1	chr3	2887060	3087060	2994691	2996811	+	3983.cassava4.1_002880m	1.83e-230	665	KOG4658@1|root,KOG4658@2759|Eukaryota,37R2E@33090|Viridiplantae,3G8BA@35493|Streptophyta,4JSN5@91835|fabids	35493|Streptophyta	T	rpm1,rps3	-	GO:0005575,GO:0005623,GO:0005886,GO:0006950,GO:0006952,GO:0007154,GO:0007165,GO:0008150,GO:0009987,GO:0016020,GO:0023052,GO:0044464,GO:0050789,GO:0050794,GO:0050896,GO:0051716,GO:0065007,GO:0071944	-	ko:K13457	ko04626,map04626	-	-	-	ko00000,ko00001	-	-	-	LRR_8,NB-ARC	RPM1_ARATH	Disease resistance protein RPM1 {ECO:0000303|PubMed:7638602}	RPM1_ARATH	Disease resistance protein RPM1 {ECO:0000303|PubMed:7638602}	AT3G07040	NB-ARC domain-containing disease resistance protein	Contains an N-terminal tripartite nucleotide binding site and a C-terminal tandem array of leucine-rich repeats. Confers resistance to Pseudomonas syringae strains that carry the avirulence genes avrB and avrRpm1.	NB-ARC domain-containing disease resistance protein;(source:Araport11)
1R-α-Pinene	Mi03g04860.1	chr3	2887060	3087060	2997236	2998894	-	85681.XP_006439896.1	3.91e-293	812	KOG4197@1|root,KOG4197@2759|Eukaryota,37QFX@33090|Viridiplantae,3G8E3@35493|Streptophyta	35493|Streptophyta	S	Pentatricopeptide repeat-containing protein	-	GO:0000959,GO:0003674,GO:0003676,GO:0003723,GO:0003824,GO:0004518,GO:0004519,GO:0005488,GO:0005575,GO:0005622,GO:0005623,GO:0006139,GO:0006725,GO:0006807,GO:0008150,GO:0008152,GO:0009451,GO:0009987,GO:0016070,GO:0016787,GO:0016788,GO:0034641,GO:0043170,GO:0043226,GO:0043227,GO:0043229,GO:0043231,GO:0043412,GO:0044237,GO:0044238,GO:0044424,GO:0044464,GO:0046483,GO:0071704,GO:0090304,GO:0090305,GO:…	-	-	-	-	-	-	-	-	-	-	PPR,PPR_2	PP104_ARATH	Putative pentatricopeptide repeat-containing protein At1g64310	PP104_ARATH	Putative pentatricopeptide repeat-containing protein At1g64310	AT1G64310	Tetratricopeptide repeat (TPR)-like superfamily protein	Encodes a pentatricopeptide repeat (PPR) protein involved in RNA editing in mitochondria.	Tetratricopeptide repeat (TPR)-like superfamily protein;(source:Araport11)
1R-α-Pinene	Mi03g04870.1	chr3	2887060	3087060	2999647	3002939	-	2711.XP_006476865.1	1.24e-291	800	COG0123@1|root,KOG1342@2759|Eukaryota,37PTI@33090|Viridiplantae,3GE40@35493|Streptophyta	35493|Streptophyta	B	Belongs to the histone deacetylase family. HD Type 1 subfamily	-	GO:0000003,GO:0001101,GO:0003006,GO:0003674,GO:0003824,GO:0004407,GO:0005575,GO:0005622,GO:0005623,GO:0005634,GO:0005737,GO:0006325,GO:0006464,GO:0006476,GO:0006807,GO:0006950,GO:0006970,GO:0006996,GO:0007275,GO:0008150,GO:0008152,GO:0009507,GO:0009526,GO:0009536,GO:0009553,GO:0009628,GO:0009651,GO:0009719,GO:0009725,GO:0009737,GO:0009790,GO:0009791,GO:0009793,GO:0009845,GO:0009892,GO:0009941,GO:…	3.5.1.98	ko:K06067	ko04110,ko04213,ko04330,ko04919,ko05016,ko05034,ko05165,ko05169,ko05200,ko05202,ko05203,ko05220,map04110,map04213,map04330,map04919,map05016,map05034,map05165,map05169,map05200,map05202,map05203,map05220	-	-	-	ko00000,ko00001,ko01000,ko03036	-	-	-	Hist_deacetyl	HDA6_ARATH	Histone deacetylase 6 {ECO:0000303|PubMed:11340181, ECO:0000303|PubMed:28229965}	HDA6_ARATH	Histone deacetylase 6 {ECO:0000303|PubMed:11340181, ECO:0000303|PubMed:28229965}	AT5G63110	histone deacetylase 6	RPD3-like histone deacetylase. HDA6 mutations specifically increase the expression of auxin-responsive transgenes, suggesting a role in transgene silencing.	histone deacetylase 6;(source:Araport11)
1R-α-Pinene	Mi03g04880.1	chr3	2887060	3087060	3010652	3011951	+	3641.EOY20835	5.39e-156	447	COG5147@1|root,KOG0048@2759|Eukaryota,37IFB@33090|Viridiplantae,3GE09@35493|Streptophyta	35493|Streptophyta	K	Myb-related protein	-	GO:0000981,GO:0000988,GO:0000989,GO:0001067,GO:0001076,GO:0001134,GO:0001135,GO:0003674,GO:0003676,GO:0003677,GO:0003700,GO:0005488,GO:0005575,GO:0005622,GO:0005623,GO:0005634,GO:0006355,GO:0006357,GO:0008150,GO:0009889,GO:0009987,GO:0010468,GO:0010556,GO:0019219,GO:0019222,GO:0030154,GO:0031323,GO:0031326,GO:0032502,GO:0043226,GO:0043227,GO:0043229,GO:0043231,GO:0043565,GO:0044212,GO:0044424,GO:…	-	ko:K09422	-	-	-	-	ko00000,ko03000	-	-	-	Myb_DNA-binding	MYB86_ARATH	Transcription factor MYB86	MYB86_ARATH	Transcription factor MYB86	AT5G26660	myb domain protein 86	NULL	myb domain protein 86;(source:Araport11)
1R-α-Pinene	Mi03g04890.1	chr3	2887060	3087060	3017175	3018989	-	85681.XP_006439903.1	3.02e-303	848	KOG1996@1|root,KOG1996@2759|Eukaryota	2759|Eukaryota	O	regulation of RNA splicing	-	-	-	ko:K12838,ko:K12840	ko03040,map03040	-	-	-	ko00000,ko00001,ko03041	-	-	-	RRM_1	-	-	-	-	AT3G26600	armadillo repeat only 4	Armadillo repeat protein. One of a family of four in Arabidopsis. Expressed in vegetative tissues, anthers and ovules.	armadillo repeat only 4;(source:Araport11)
1R-α-Pinene	Mi03g04900.1	chr3	2887060	3087060	3020115	3025840	-	2711.XP_006476867.1	0	1420	COG3733@1|root,KOG1186@2759|Eukaryota,37JD8@33090|Viridiplantae,3G7P3@35493|Streptophyta	35493|Streptophyta	Q	amine oxidase	-	-	1.4.3.21	ko:K00276	ko00260,ko00350,ko00360,ko00410,ko00950,ko00960,ko01100,ko01110,map00260,map00350,map00360,map00410,map00950,map00960,map01100,map01110	-	R02382,R02529,R02613,R03139,R04027,R04300,R06154,R06740	RC00062,RC00189,RC00676,RC01052	ko00000,ko00001,ko01000	-	-	-	Cu_amine_oxid,Cu_amine_oxidN2,Cu_amine_oxidN3	DAO1_TOBAC	Diamine oxidase [copper-containing] 1, peroxisomal {ECO:0000303|PubMed:24287136}	DAO1_TOBAC	Diamine oxidase [copper-containing] 1, peroxisomal {ECO:0000303|PubMed:24287136}	AT2G42490	Copper amine oxidase family protein	Peroxisome-localized copper amine oxidase involved in lateral root formation.	Copper amine oxidase family protein;(source:Araport11)
1R-α-Pinene	Mi03g04910.1	chr3	2887060	3087060	3030685	3031127	-	981085.XP_010102488.1	5.1e-64	198	COG0200@1|root,KOG1742@2759|Eukaryota,37TS4@33090|Viridiplantae,3GHW2@35493|Streptophyta,4JIPJ@91835|fabids	35493|Streptophyta	J	Belongs to the universal ribosomal protein uL15 family	-	GO:0002181,GO:0003674,GO:0003676,GO:0003723,GO:0003735,GO:0005198,GO:0005488,GO:0005575,GO:0005622,GO:0005623,GO:0005737,GO:0005829,GO:0005840,GO:0006412,GO:0006518,GO:0006807,GO:0008150,GO:0008152,GO:0009058,GO:0009059,GO:0009987,GO:0010467,GO:0015934,GO:0019538,GO:0022625,GO:0022626,GO:0032991,GO:0034641,GO:0034645,GO:0043043,GO:0043170,GO:0043226,GO:0043228,GO:0043229,GO:0043232,GO:0043603,GO:…	-	ko:K02900	ko03010,map03010	M00177	-	-	br01610,ko00000,ko00001,ko00002,ko03011	-	-	-	Ribosomal_L27A	R27A3_ARATH	Large ribosomal subunit protein uL15x {ECO:0000303|PubMed:36423343}	R27A3_ARATH	Large ribosomal subunit protein uL15x {ECO:0000303|PubMed:36423343}	AT1G70600	Ribosomal protein L18e/L15 superfamily protein	NULL	Ribosomal protein L18e/L15 superfamily protein;(source:Araport11)
1R-α-Pinene	Mi03g04920.1	chr3	2887060	3087060	3031938	3036045	-	2711.XP_006476870.1	0	946	COG0513@1|root,KOG0331@2759|Eukaryota,37JKP@33090|Viridiplantae,3GEGS@35493|Streptophyta	35493|Streptophyta	A	Belongs to the DEAD box helicase family	-	GO:0003674,GO:0003676,GO:0003723,GO:0003724,GO:0003729,GO:0003824,GO:0004004,GO:0004386,GO:0005488,GO:0005575,GO:0005622,GO:0005623,GO:0005634,GO:0005730,GO:0005737,GO:0005829,GO:0006139,GO:0006725,GO:0006807,GO:0008026,GO:0008150,GO:0008152,GO:0008186,GO:0009987,GO:0010501,GO:0016070,GO:0016462,GO:0016787,GO:0016817,GO:0016818,GO:0016887,GO:0017111,GO:0031974,GO:0031981,GO:0034641,GO:0042623,GO:…	3.6.4.13	ko:K12823	ko03040,ko05202,ko05205,map03040,map05202,map05205	-	-	-	ko00000,ko00001,ko01000,ko03009,ko03041	-	-	-	DEAD,Helicase_C	RH30_ARATH	DEAD-box ATP-dependent RNA helicase 30	RH30_ARATH	DEAD-box ATP-dependent RNA helicase 30	AT1G55150	DEA(D/H)-box RNA helicase family protein	NULL	DEA(D/H)-box RNA helicase family protein;(source:Araport11)
1R-α-Pinene	Mi03g04930.1	chr3	2887060	3087060	3037101	3038176	-	29760.VIT_17s0000g09150.t01	2.11e-93	281	2AMF8@1|root,2RXAV@2759|Eukaryota,37TEX@33090|Viridiplantae,3GH5F@35493|Streptophyta	35493|Streptophyta	S	U-box domain-containing protein	-	-	-	-	-	-	-	-	-	-	-	-	Usp	-	-	-	-	AT5G47740	Adenine nucleotide alpha hydrolases-like superfamily protein	NULL	Adenine nucleotide alpha hydrolases-like superfamily protein;(source:Araport11)
1R-α-Pinene	Mi03g04940.1	chr3	2887060	3087060	3041232	3044100	+	85681.XP_006439912.1	0	1077	KOG0039@1|root,KOG0039@2759|Eukaryota,37IDX@33090|Viridiplantae,3GHDF@35493|Streptophyta	35493|Streptophyta	PQ	Ferric reduction oxidase 8	-	GO:0000293,GO:0003674,GO:0003824,GO:0005575,GO:0005622,GO:0005623,GO:0005737,GO:0005739,GO:0005886,GO:0008150,GO:0008152,GO:0016020,GO:0016491,GO:0016722,GO:0016723,GO:0043226,GO:0043227,GO:0043229,GO:0043231,GO:0044424,GO:0044444,GO:0044464,GO:0055114,GO:0071944	1.16.1.7	ko:K00521	-	-	-	-	ko00000,ko01000	-	-	-	FAD_binding_8,Ferric_reduct,NAD_binding_6	FRO8_ARATH	Ferric reduction oxidase 8, mitochondrial	FRO8_ARATH	Ferric reduction oxidase 8, mitochondrial	AT5G50160	ferric reduction oxidase 8	Encodes a ferric chelate reductase that is expressed in shoots and flowers.	ferric reduction oxidase 8;(source:Araport11)
1R-α-Pinene	Mi03g04950.1	chr3	2887060	3087060	3044701	3046665	-	2711.XP_006476875.1	0	1031	COG0515@1|root,2QR0Z@2759|Eukaryota,37QZE@33090|Viridiplantae,3GFIA@35493|Streptophyta	35493|Streptophyta	T	L-type lectin-domain containing receptor kinase	-	GO:0002229,GO:0002239,GO:0005575,GO:0005622,GO:0005623,GO:0005737,GO:0005773,GO:0005886,GO:0006950,GO:0006952,GO:0008150,GO:0009605,GO:0009607,GO:0009617,GO:0016020,GO:0042742,GO:0043207,GO:0043226,GO:0043227,GO:0043229,GO:0043231,GO:0044424,GO:0044444,GO:0044464,GO:0050896,GO:0051704,GO:0051707,GO:0071944,GO:0098542	-	-	-	-	-	-	-	-	-	-	Lectin_legB,Pkinase	LRKS1_ARATH	L-type lectin-domain containing receptor kinase S.1 {ECO:0000303|PubMed:19773388}	LRKS1_ARATH	L-type lectin-domain containing receptor kinase S.1 {ECO:0000303|PubMed:19773388}	AT1G15530	Concanavalin A-like lectin protein kinase family protein	NULL	Concanavalin A-like lectin protein kinase family protein;(source:Araport11)
1R-α-Pinene	Mi03g04960.1	chr3	2887060	3087060	3052231	3052987	+	2711.XP_006476876.1	7.48e-72	224	2CK7M@1|root,2S2X6@2759|Eukaryota,37VU3@33090|Viridiplantae,3GJKK@35493|Streptophyta	35493|Streptophyta	S	Octicosapeptide Phox Bem1p	-	-	-	-	-	-	-	-	-	-	-	-	PB1	POQ_ARATH	Protein PAL OF QUIRKY {ECO:0000303|PubMed:24173806}	POQ_ARATH	Protein PAL OF QUIRKY {ECO:0000303|PubMed:24173806}	AT3G48240	Octicosapeptide/Phox/Bem1p family protein	NULL	Octicosapeptide/Phox/Bem1p family protein;(source:Araport11)
1R-α-Pinene	Mi03g04970.1	chr3	2887060	3087060	3054221	3056196	-	2711.XP_006476877.1	1.75e-39	133	2BVHM@1|root,2S29H@2759|Eukaryota,37VHE@33090|Viridiplantae,3GJME@35493|Streptophyta	35493|Streptophyta	S	Anaphase-promoting complex subunit 15	-	-	-	-	-	-	-	-	-	-	-	-	ANAPC15	-	-	-	-	AT5G63135	NULL	NULL	transcription termination factor;(source:Araport11)
1R-α-Pinene	Mi03g04980.1	chr3	2887060	3087060	3057924	3062743	+	2711.XP_006476879.1	0	1596	KOG1032@1|root,KOG1032@2759|Eukaryota,37HE1@33090|Viridiplantae,3GAHB@35493|Streptophyta	35493|Streptophyta	S	C2 and GRAM domain-containing protein	-	GO:0005575,GO:0005622,GO:0005623,GO:0005737,GO:0005783,GO:0012505,GO:0043226,GO:0043227,GO:0043229,GO:0043231,GO:0044424,GO:0044444,GO:0044464	-	-	-	-	-	-	-	-	-	-	C2,DUF4782,GRAM	C2GR2_ARATH	C2 and GRAM domain-containing protein At5g50170	C2GR2_ARATH	C2 and GRAM domain-containing protein At5g50170	AT5G50170	C2 calcium/lipid-binding and GRAM domain containing protein	NULL	C2 calcium/lipid-binding and GRAM domain containing protein;(source:Araport11)
1R-α-Pinene	Mi03g04990.1	chr3	2887060	3087060	3063696	3065562	+	2711.XP_006476878.1	3.3e-119	367	COG4886@1|root,KOG0619@2759|Eukaryota,37HG1@33090|Viridiplantae,3GFH0@35493|Streptophyta	35493|Streptophyta	S	Plant intracellular ras-group-related LRR protein	-	GO:0005575,GO:0005622,GO:0005623,GO:0005737,GO:0005886,GO:0005912,GO:0006810,GO:0007043,GO:0007154,GO:0007163,GO:0007165,GO:0007275,GO:0008104,GO:0008150,GO:0009555,GO:0009653,GO:0009790,GO:0009792,GO:0009887,GO:0009987,GO:0015031,GO:0015833,GO:0016020,GO:0016043,GO:0016323,GO:0022607,GO:0023052,GO:0030011,GO:0030029,GO:0030054,GO:0032501,GO:0032502,GO:0033036,GO:0033043,GO:0034329,GO:0034330,GO:…	-	-	-	-	-	-	-	-	-	-	LRR_8	PIRL1_ARATH	Plant intracellular Ras-group-related LRR protein 1	PIRL1_ARATH	Plant intracellular Ras-group-related LRR protein 1	AT3G11330	plant intracellular ras group-related LRR 9	Encodes PIRL9, a member of the Plant Intracellular Ras-group-related LRRs (Leucine rich repeat proteins). PIRLs are a distinct, plant-specific class of intracellular LRRs that likely mediate protein interactions, possibly in the context of signal transduction. PIRL1 (AT5G05850) and PIRL9 (AT3G11330) are genetically redundant and are required for differentiation of microspores into pollen.	plant intracellular ras group-related LRR 9;(source:Araport11)
1R-α-Pinene	Mi03g05000.1	chr3	2887060	3087060	3068012	3070763	+	85681.XP_006439918.1	2.21e-242	677	COG0534@1|root,KOG1347@2759|Eukaryota,37T7P@33090|Viridiplantae,3GEME@35493|Streptophyta	35493|Streptophyta	V	Belongs to the multi antimicrobial extrusion (MATE) (TC 2.A.66.1) family	-	-	-	ko:K03327	-	-	-	-	ko00000,ko02000	2.A.66.1	-	-	MatE	DTX16_ARATH	Protein DETOXIFICATION 16 {ECO:0000303|PubMed:11739388}	DTX16_ARATH	Protein DETOXIFICATION 16 {ECO:0000303|PubMed:11739388}	AT5G52450	MATE efflux family protein	NULL	MATE efflux family protein;(source:Araport11)
1R-α-Pinene	Mi03g05010.1	chr3	2887060	3087060	3073338	3077147	+	2711.XP_006476884.1	5.46e-304	860	KOG4351@1|root,KOG4582@1|root,KOG4351@2759|Eukaryota,KOG4582@2759|Eukaryota,37HVT@33090|Viridiplantae,3GCJ1@35493|Streptophyta	35493|Streptophyta	V	ubiquitin binding	-	GO:0003674,GO:0005488,GO:0005515,GO:0005575,GO:0005622,GO:0005623,GO:0005737,GO:0005768,GO:0005770,GO:0005773,GO:0005829,GO:0006914,GO:0008150,GO:0008152,GO:0009056,GO:0009987,GO:0012505,GO:0016043,GO:0016236,GO:0022607,GO:0031410,GO:0031982,GO:0032182,GO:0034622,GO:0043130,GO:0043226,GO:0043227,GO:0043229,GO:0043231,GO:0043933,GO:0044085,GO:0044237,GO:0044248,GO:0044424,GO:0044444,GO:0044464,GO:…	-	ko:K17987	ko04137,map04137	-	-	-	ko00000,ko00001,ko03029,ko04131	-	-	-	N_BRCA1_IG,PB1,ZZ	JOKA2_SOLTU	Protein JOKA2 {ECO:0000303|PubMed:26765567}	JOKA2_SOLTU	Protein JOKA2 {ECO:0000303|PubMed:26765567}	AT4G24690	ubiquitin-associated (UBA)/TS-N domain-containing protein / octicosapeptide/Phox/Bemp1 (PB1) domain-containing protein	Encodes NBR1, a selective autophagy substrate. The mRNA is cell-to-cell mobile.	ubiquitin-associated (UBA)/TS-N domain-containing protein / octicosapeptide/Phox/Bemp1 (PB1) domain-containing protein;(source:Araport11)
1R-α-Pinene	Mi03g05020.1	chr3	2887060	3087060	3079763	3082454	+	3641.EOY20889	5.05e-238	656	COG0515@1|root,KOG0192@2759|Eukaryota,37JVD@33090|Viridiplantae,3G8C3@35493|Streptophyta	35493|Streptophyta	T	belongs to the protein kinase superfamily	-	GO:0003674,GO:0003824,GO:0004672,GO:0005575,GO:0005622,GO:0005623,GO:0005737,GO:0006464,GO:0006468,GO:0006793,GO:0006796,GO:0006807,GO:0007154,GO:0007165,GO:0008150,GO:0008152,GO:0009987,GO:0016301,GO:0016310,GO:0016740,GO:0016772,GO:0016773,GO:0019538,GO:0023052,GO:0035556,GO:0036211,GO:0043170,GO:0043412,GO:0044237,GO:0044238,GO:0044260,GO:0044267,GO:0044424,GO:0044464,GO:0050789,GO:0050794,GO:…	-	-	-	-	-	-	-	-	-	-	Pkinase_Tyr	STY13_ARATH	Serine/threonine-protein kinase STY13 {ECO:0000305}	STY13_ARATH	Serine/threonine-protein kinase STY13 {ECO:0000305}	AT5G50180	Protein kinase superfamily protein	NULL	Protein kinase superfamily protein;(source:Araport11)
1R-α-Pinene	Mi03g05030.1	chr3	2887060	3087060	3083216	3085315	-	2711.XP_006476888.1	0	1021	KOG4197@1|root,KOG4197@2759|Eukaryota,37PZQ@33090|Viridiplantae,3GGSG@35493|Streptophyta	35493|Streptophyta	S	Pentatricopeptide repeat-containing protein	-	-	-	-	-	-	-	-	-	-	-	-	DYW_deaminase,PPR,PPR_2	PP449_ARATH	Pentatricopeptide repeat-containing protein At5g66520	PP449_ARATH	Pentatricopeptide repeat-containing protein At5g66520	AT5G66520	Tetratricopeptide repeat (TPR)-like superfamily protein	Encodes a pentatricopeptide repeat protein involved in chloroplast mRNA editing. Mutants display defects in C-U editing of ndhB.	Tetratricopeptide repeat (TPR)-like superfamily protein;(source:Araport11)
1R-α-Pinene	Mi03g05040.1	chr3	2887060	3087060	3086253	3086630	+	3649.evm.model.supercontig_159.19	2.22e-26	102	2E25I@1|root,2S9E0@2759|Eukaryota,37X7I@33090|Viridiplantae	33090|Viridiplantae	-	-	-	-	-	-	-	-	-	-	-	-	-	-	-	-	-	-	-	-	-	-	-
β-Ocimene	Mi01g09210.1	chr1	6928153	7128153	6939055	6940104	+
β-Ocimene	Mi01g09220.1	chr1	6928153	7128153	6941395	6943672	+
β-Ocimene	Mi01g09230.1	chr1	6928153	7128153	6944642	6947569	-	-	-	-	-	-	-	-	-	-	-	-	-	-	-	-	-	-	-	-	-	-	-	-	-	AT1G64260	MuDR family transposase	NULL	MuDR family transposase;(source:Araport11)
β-Ocimene	Mi01g09240.1	chr1	6928153	7128153	6950758	6951486	+	2711.XP_006466955.1	1.66e-41	148	COG1278@1|root,KOG3070@2759|Eukaryota,37RNP@33090|Viridiplantae,3GHH3@35493|Streptophyta	35493|Streptophyta	J	Cold shock	-	GO:0000902,GO:0001101,GO:0003674,GO:0003676,GO:0003677,GO:0003690,GO:0003697,GO:0003723,GO:0003729,GO:0005488,GO:0005575,GO:0005622,GO:0005623,GO:0005634,GO:0005737,GO:0006139,GO:0006725,GO:0006807,GO:0006950,GO:0006970,GO:0006996,GO:0008150,GO:0008152,GO:0009266,GO:0009409,GO:0009414,GO:0009415,GO:0009628,GO:0009631,GO:0009651,GO:0009653,GO:0009826,GO:0009987,GO:0010035,GO:0010501,GO:0016043,GO:…	-	ko:K09250	-	-	-	-	ko00000,ko03000	-	-	-	CSD,zf-CCHC	CSP3_ARATH	Cold shock domain-containing protein 3	CSP3_ARATH	Cold shock domain-containing protein 3	AT4G36020	cold shock domain protein 1	Encodes a cold shock domain protein. Involved in cold acclimation by blocking the secondary structure of mRNA which in turn facilitates translation at cold temperature.	cold shock domain protein 1;(source:Araport11)
β-Ocimene	Mi01g09250.1	chr1	6928153	7128153	6955094	6955883	+	2711.XP_006466955.1	6.61e-47	163	COG1278@1|root,KOG3070@2759|Eukaryota,37RNP@33090|Viridiplantae,3GHH3@35493|Streptophyta	35493|Streptophyta	J	Cold shock	-	GO:0000902,GO:0001101,GO:0003674,GO:0003676,GO:0003677,GO:0003690,GO:0003697,GO:0003723,GO:0003729,GO:0005488,GO:0005575,GO:0005622,GO:0005623,GO:0005634,GO:0005737,GO:0006139,GO:0006725,GO:0006807,GO:0006950,GO:0006970,GO:0006996,GO:0008150,GO:0008152,GO:0009266,GO:0009409,GO:0009414,GO:0009415,GO:0009628,GO:0009631,GO:0009651,GO:0009653,GO:0009826,GO:0009987,GO:0010035,GO:0010501,GO:0016043,GO:…	-	ko:K09250	-	-	-	-	ko00000,ko03000	-	-	-	CSD,zf-CCHC	CSP3_ARATH	Cold shock domain-containing protein 3	CSP3_ARATH	Cold shock domain-containing protein 3	AT4G36020	cold shock domain protein 1	Encodes a cold shock domain protein. Involved in cold acclimation by blocking the secondary structure of mRNA which in turn facilitates translation at cold temperature.	cold shock domain protein 1;(source:Araport11)
β-Ocimene	Mi01g09260.1	chr1	6928153	7128153	6966178	6967268	+	2711.XP_006466956.1	6.79e-159	451	28MZH@1|root,2QUID@2759|Eukaryota,37IWC@33090|Viridiplantae,3GA15@35493|Streptophyta	35493|Streptophyta	S	thaumatin-like protein	-	-	-	-	-	-	-	-	-	-	-	-	Thaumatin	THLP1_ARATH	Thaumatin-like protein 1 {ECO:0000303|PubMed:15988566}	THLP1_ARATH	Thaumatin-like protein 1 {ECO:0000303|PubMed:15988566}	AT4G36010	Pathogenesis-related thaumatin superfamily protein	NULL	Pathogenesis-related thaumatin superfamily protein;(source:Araport11)
β-Ocimene	Mi01g09270.1	chr1	6928153	7128153	6979288	6980408	+	3641.EOX90836	6.76e-140	405	2CM7G@1|root,2QPIR@2759|Eukaryota,37NTM@33090|Viridiplantae,3GE14@35493|Streptophyta	35493|Streptophyta	S	thaumatin-like protein	-	-	-	-	-	-	-	-	-	-	-	-	Thaumatin	THLP1_ARATH	Thaumatin-like protein 1 {ECO:0000303|PubMed:15988566}	THLP1_ARATH	Thaumatin-like protein 1 {ECO:0000303|PubMed:15988566}	AT4G38660	Pathogenesis-related thaumatin superfamily protein	NULL	Pathogenesis-related thaumatin superfamily protein;(source:Araport11)
β-Ocimene	Mi01g09280.1	chr1	6928153	7128153	6994478	6999518	-
β-Ocimene	Mi01g09290.1	chr1	6928153	7128153	7009151	7013262	+	2711.XP_006467170.1	5.32e-266	743	2CMZG@1|root,2QSXM@2759|Eukaryota,37JI5@33090|Viridiplantae,3GDTW@35493|Streptophyta	35493|Streptophyta	G	May be involved in modulation of pathogen defense and leaf cell death	-	GO:0005575,GO:0005623,GO:0005886,GO:0006950,GO:0006952,GO:0008150,GO:0016020,GO:0044464,GO:0050896,GO:0071944	-	ko:K08472	-	-	-	-	ko00000,ko04030	-	-	-	Mlo	MLO4_ARATH	MLO-like protein 4	MLO4_ARATH	MLO-like protein 4	AT1G11000	Seven transmembrane MLO family protein	A member of a large family of seven-transmembrane domain proteins specific to plants, homologs of the barley mildew resistance locus o (MLO) protein. The Arabidopsis genome contains 15 genes encoding MLO proteins, with localization in plasma membrane. Phylogenetic analysis revealed four clades of closely-related AtMLO genes. ATMLO4 belongs to the clade I, with AtMLO11 and AtMLO14. The gene is exp…	Seven transmembrane MLO family protein;(source:Araport11)
β-Ocimene	Mi01g09300.1	chr1	6928153	7128153	7040029	7044839	+	2711.XP_006466974.1	2.24e-181	536	KOG1959@1|root,KOG1959@2759|Eukaryota,37JT3@33090|Viridiplantae,3G8X5@35493|Streptophyta	35493|Streptophyta	G	Lysosomal	-	GO:0000323,GO:0003674,GO:0003824,GO:0004553,GO:0004559,GO:0005575,GO:0005622,GO:0005623,GO:0005737,GO:0005764,GO:0005773,GO:0005975,GO:0005996,GO:0006013,GO:0006464,GO:0006517,GO:0006807,GO:0008150,GO:0008152,GO:0009100,GO:0009987,GO:0015923,GO:0016787,GO:0016798,GO:0019318,GO:0019538,GO:0036211,GO:0043170,GO:0043226,GO:0043227,GO:0043229,GO:0043231,GO:0043412,GO:0044237,GO:0044238,GO:0044260,GO:…	3.2.1.24	ko:K01191	ko00511,map00511	-	-	-	ko00000,ko00001,ko01000,ko04131	-	GH38	-	Alpha-mann_mid,Glyco_hydro_38,Glyco_hydro_38C	MANA3_ARATH	Probable alpha-mannosidase At5g66150 {ECO:0000305}	MANA3_ARATH	Probable alpha-mannosidase At5g66150 {ECO:0000305}	AT5G66150	Glycosyl hydrolase family 38 protein	NULL	Glycosyl hydrolase family 38 protein;(source:Araport11)
β-Ocimene	Mi01g09310.1	chr1	6928153	7128153	7045710	7046350	-
β-Ocimene	Mi01g09320.1	chr1	6928153	7128153	7064686	7065325	-	42345.XP_008778676.1	4.57e-43	144	KOG1959@1|root,KOG1959@2759|Eukaryota,37JT3@33090|Viridiplantae,3G8X5@35493|Streptophyta,3KN7Z@4447|Liliopsida	35493|Streptophyta	G	Glycosyl hydrolases family 38 C-terminal domain	-	-	3.2.1.24	ko:K01191	ko00511,map00511	-	-	-	ko00000,ko00001,ko01000,ko04131	-	GH38	-	Alpha-mann_mid,Glyco_hydro_38,Glyco_hydro_38C	MANA3_ARATH	Probable alpha-mannosidase At5g66150 {ECO:0000305}	MANA3_ARATH	Probable alpha-mannosidase At5g66150 {ECO:0000305}	AT5G66150	Glycosyl hydrolase family 38 protein	NULL	Glycosyl hydrolase family 38 protein;(source:Araport11)
β-Ocimene	Mi01g09330.1	chr1	6928153	7128153	7073578	7079304	+	85681.XP_006425431.1	4.56e-126	391	KOG1959@1|root,KOG1959@2759|Eukaryota,37JT3@33090|Viridiplantae,3G8X5@35493|Streptophyta	35493|Streptophyta	G	Lysosomal	-	GO:0000323,GO:0003674,GO:0003824,GO:0004553,GO:0004559,GO:0005575,GO:0005622,GO:0005623,GO:0005737,GO:0005764,GO:0005773,GO:0005975,GO:0005996,GO:0006013,GO:0006464,GO:0006517,GO:0006807,GO:0008150,GO:0008152,GO:0009100,GO:0009987,GO:0015923,GO:0016787,GO:0016798,GO:0019318,GO:0019538,GO:0036211,GO:0043170,GO:0043226,GO:0043227,GO:0043229,GO:0043231,GO:0043412,GO:0044237,GO:0044238,GO:0044260,GO:…	3.2.1.24	ko:K01191	ko00511,map00511	-	-	-	ko00000,ko00001,ko01000,ko04131	-	GH38	-	Alpha-mann_mid,Glyco_hydro_38,Glyco_hydro_38C	MANA_CANEN	Alpha-mannosidase {ECO:0000303|PubMed:4973951}	MANA_CANEN	Alpha-mannosidase {ECO:0000303|PubMed:4973951}	AT5G66150	Glycosyl hydrolase family 38 protein	NULL	Glycosyl hydrolase family 38 protein;(source:Araport11)
β-Ocimene	Mi01g09340.1	chr1	6928153	7128153	7092122	7097895	+	3988.XP_002529646.1	0	1428	COG0642@1|root,KOG0519@2759|Eukaryota,37KEF@33090|Viridiplantae,3GH1U@35493|Streptophyta,4JJ3Q@91835|fabids	35493|Streptophyta	T	Histidine kinase	-	GO:0000003,GO:0001101,GO:0003002,GO:0003006,GO:0003674,GO:0003824,GO:0004672,GO:0004888,GO:0005034,GO:0005575,GO:0005623,GO:0005886,GO:0006464,GO:0006468,GO:0006793,GO:0006796,GO:0006807,GO:0006950,GO:0006970,GO:0007154,GO:0007165,GO:0007275,GO:0007389,GO:0008150,GO:0008152,GO:0009414,GO:0009415,GO:0009628,GO:0009791,GO:0009927,GO:0009987,GO:0010035,GO:0010154,GO:0010375,GO:0010431,GO:0016020,GO:…	-	-	-	-	-	-	-	-	-	-	HATPase_c,HisKA,Response_reg	AHK1_ARATH	Histidine kinase 1	AHK1_ARATH	Histidine kinase 1	AT2G17820	histidine kinase 1	Encodes a member of the histidine kinase family.	histidine kinase 1;(source:Araport11)
β-Ocimene	Mi01g09350.1	chr1	6928153	7128153	7102765	7104717	+	4432.XP_010265976.1	1.92e-161	454	COG0638@1|root,KOG0183@2759|Eukaryota,37HKD@33090|Viridiplantae,3GBVB@35493|Streptophyta	35493|Streptophyta	O	The proteasome is a multicatalytic proteinase complex which is characterized by its ability to cleave peptides with Arg, Phe, Tyr, Leu, and Glu adjacent to the leaving group at neutral or slightly basic pH	-	-	3.4.25.1	ko:K02731	ko03050,map03050	M00337,M00340	-	-	ko00000,ko00001,ko00002,ko01000,ko01002,ko03051,ko04131	-	-	-	Proteasome,Proteasome_A_N	PSA7_CICAR	Proteasome subunit alpha type-7	PSA7_CICAR	Proteasome subunit alpha type-7	AT5G66140	proteasome alpha subunit D2	Encodes alpha5 subunit of 20S proteosome complex involved in protein degradation.	proteasome alpha subunit D2;(source:Araport11)
β-Ocimene	Mi01g09360.1	chr1	6928153	7128153	7108339	7109310	-	3641.EOX90808	8.32e-38	128	2C9H8@1|root,2S60T@2759|Eukaryota,37X1P@33090|Viridiplantae,3GK7W@35493|Streptophyta	35493|Streptophyta	-	-	-	-	-	-	-	-	-	-	-	-	-	-	-	-	-	-	-	AT4G35980	NULL	NULL	hypothetical protein;(source:Araport11)
β-Ocimene	Mi01g09370.1	chr1	6928153	7128153	7124808	7126679	+	2711.XP_006466984.1	1.66e-270	751	28KBX@1|root,2QR54@2759|Eukaryota,37IZ9@33090|Viridiplantae,3GF14@35493|Streptophyta	35493|Streptophyta	S	Tetratricopeptide repeat	-	GO:0005575,GO:0005622,GO:0005623,GO:0005737,GO:0009507,GO:0009536,GO:0043226,GO:0043227,GO:0043229,GO:0043231,GO:0044424,GO:0044444,GO:0044464	-	-	-	-	-	-	-	-	-	-	TPR_1,TPR_19,TPR_2,TPR_8	MS5L2_ARATH	Protein POLLENLESS 3-LIKE 2 {ECO:0000303|Ref.5}	MS5L2_ARATH	Protein POLLENLESS 3-LIKE 2 {ECO:0000303|Ref.5}	AT3G51280	Tetratricopeptide repeat (TPR)-like superfamily protein	NULL	Tetratricopeptide repeat (TPR)-like superfamily protein;(source:Araport11)
β-Ocimene	Mi01g09380.1	chr1	6928153	7128153	7127293	7129361	-	2711.XP_006466985.1	9.79e-168	473	COG0685@1|root,2QR1E@2759|Eukaryota,37RD2@33090|Viridiplantae,3G8JX@35493|Streptophyta	35493|Streptophyta	E	Belongs to the peroxidase family	-	GO:0000302,GO:0003674,GO:0003824,GO:0004130,GO:0004601,GO:0005575,GO:0005622,GO:0005623,GO:0005737,GO:0005739,GO:0005773,GO:0005774,GO:0005777,GO:0005778,GO:0005911,GO:0006950,GO:0006979,GO:0008150,GO:0008152,GO:0009056,GO:0009506,GO:0009507,GO:0009526,GO:0009536,GO:0009636,GO:0009719,GO:0009725,GO:0009735,GO:0009941,GO:0009987,GO:0010033,GO:0016020,GO:0016209,GO:0016491,GO:0016684,GO:0016688,GO:…	1.11.1.11	ko:K00434	ko00053,ko00480,map00053,map00480	-	R00644	RC00092	ko00000,ko00001,ko01000	-	-	-	peroxidase	APX3_ARATH	L-ascorbate peroxidase 3	APX3_ARATH	L-ascorbate peroxidase 3	AT4G35000	ascorbate peroxidase 3	Encodes a microsomal ascorbate peroxidase APX3. Ascorbate peroxidases are enzymes that scavenge hydrogen peroxide in plant cells. Eight types of APX have been described for Arabidopsis: three cytosolic (APX1, APX2, APX6), two chloroplastic types (stromal sAPX, thylakoid tAPX), and three microsomal (APX3, APX4, APX5) isoforms. The APX3 protein interacts with AKR2 (ankyrin-containing protein that i…	ascorbate peroxidase 3;(source:Araport11)
β-Ocimene	Mi10g02750.1	chr10	3742029	3942029	3743378	3744156	-	28532.XP_010559036.1	6.48e-90	285	COG2801@1|root,KOG0017@2759|Eukaryota,389MP@33090|Viridiplantae,3GYT9@35493|Streptophyta	35493|Streptophyta	L	domain in FBox and BRCT domain containing plant proteins	-	-	-	-	-	-	-	-	-	-	-	-	F-box,FBD	POLX_TOBAC	Retrovirus-related Pol polyprotein from transposon TNT 1-94	POLX_TOBAC	Retrovirus-related Pol polyprotein from transposon TNT 1-94	AT4G23160	cysteine-rich RLK (RECEPTOR-like protein kinase) 8	Encodes a cysteine-rich receptor-like protein kinase.	cysteine-rich RECEPTOR-like kinase;(source:Araport11)
β-Ocimene	Mi10g02760.1	chr10	3742029	3942029	3756045	3757955	-	102107.XP_008225648.1	1.56e-108	320	2BYKQ@1|root,2QQ4A@2759|Eukaryota,37KIT@33090|Viridiplantae,3G7XG@35493|Streptophyta,4JSPK@91835|fabids	35493|Streptophyta	S	germin-like protein	-	-	-	-	-	-	-	-	-	-	-	-	Cupin_1	GL23_ORYSJ	Putative germin-like protein 2-3	GL23_ORYSJ	Putative germin-like protein 2-3	AT5G39160	RmlC-like cupins superfamily protein	NULL	RmlC-like cupins superfamily protein;(source:Araport11)
β-Ocimene	Mi10g02770.1	chr10	3742029	3942029	3764994	3766211	-	3750.XP_008383456.1	9.54e-30	128	2DIBE@1|root,2S5YB@2759|Eukaryota,37WG0@33090|Viridiplantae,3GJ9M@35493|Streptophyta,4JQ4G@91835|fabids	35493|Streptophyta	S	Ethylene-responsive nuclear protein	-	-	-	-	-	-	-	-	-	-	-	-	-	-	-	-	-	AT4G20880	ethylene-responsive nuclear protein / ethylene-regulated nuclear protein (ERT2)	NULL	ethylene-responsive nuclear protein / ethylene-regulated nuclear protein (ERT2);(source:Araport11)
β-Ocimene	Mi10g02780.1	chr10	3742029	3942029	3768990	3769377	-
β-Ocimene	Mi10g02790.1	chr10	3742029	3942029	3784589	3787132	+	2711.XP_006468333.1	0	889	COG5023@1|root,KOG1375@2759|Eukaryota,37IAA@33090|Viridiplantae,3GEU0@35493|Streptophyta	35493|Streptophyta	Z	Tubulin is the major constituent of microtubules. It binds two moles of GTP, one at an exchangeable site on the beta chain and one at a non-exchangeable site on the alpha chain	TUB4	GO:0003674,GO:0003676,GO:0003723,GO:0003729,GO:0005198,GO:0005200,GO:0005488,GO:0005575,GO:0005576,GO:0005618,GO:0005622,GO:0005623,GO:0005737,GO:0005773,GO:0005774,GO:0005794,GO:0005829,GO:0005856,GO:0005886,GO:0005911,GO:0006996,GO:0007010,GO:0008150,GO:0009506,GO:0009507,GO:0009532,GO:0009536,GO:0009570,GO:0009987,GO:0010035,GO:0010038,GO:0012505,GO:0016020,GO:0016043,GO:0030054,GO:0030312,GO:…	-	ko:K07375	ko04145,ko04540,ko05130,map04145,map04540,map05130	-	-	-	ko00000,ko00001,ko03036,ko04147,ko04812	-	-	-	Tubulin,Tubulin_C	TBB5_ORYSJ	Tubulin beta-5 chain	TBB5_ORYSJ	Tubulin beta-5 chain	AT5G23860	tubulin beta 8	beta-tubulin, preferentially expressed in endodermal and phloem cells of primary roots and in the vascular tissues of leaves, stems, and flowers. The mRNA is cell-to-cell mobile.	tubulin beta 8;(source:Araport11)
β-Ocimene	Mi10g02800.1	chr10	3742029	3942029	3792143	3792697	+	3983.cassava4.1_030892m	1.44e-68	213	2BYKQ@1|root,2QQ4A@2759|Eukaryota,37KIT@33090|Viridiplantae,3G7XG@35493|Streptophyta,4JGPT@91835|fabids	35493|Streptophyta	S	germin-like protein	-	-	-	-	-	-	-	-	-	-	-	-	Cupin_1	GL82_ORYSJ	Germin-like protein 8-2	GL82_ORYSJ	Germin-like protein 8-2	AT5G38930	RmlC-like cupins superfamily protein	NULL	RmlC-like cupins superfamily protein;(source:Araport11)
β-Ocimene	Mi10g02810.1	chr10	3742029	3942029	3802699	3803447	+	2711.XP_006468354.1	1.55e-105	310	2BYKQ@1|root,2QQ4A@2759|Eukaryota,37KIT@33090|Viridiplantae,3GIXI@35493|Streptophyta	35493|Streptophyta	S	germin-like protein	-	GO:0005575,GO:0005618,GO:0005623,GO:0005911,GO:0006810,GO:0008150,GO:0009506,GO:0009987,GO:0010496,GO:0010497,GO:0030054,GO:0030312,GO:0044464,GO:0050789,GO:0050793,GO:0051179,GO:0051234,GO:0051239,GO:0055044,GO:0065007,GO:0071944,GO:2000026,GO:2000280	-	-	-	-	-	-	-	-	-	-	Cupin_1	GL21_ORYSJ	Putative germin-like protein 2-1	GL21_ORYSJ	Putative germin-like protein 2-1	AT3G05950	RmlC-like cupins superfamily protein	Germin-like protein subfamily 1 member 7; mutant has enhanced sensitivity to NaHCO3.	RmlC-like cupins superfamily protein;(source:Araport11)
β-Ocimene	Mi10g02820.1	chr10	3742029	3942029	3819677	3826225	+	-	-	-	-	-	-	-	-	-	-	-	-	-	-	-	-	-	-	-	-	GL811_ORYSJ	Germin-like protein 8-11	GL811_ORYSJ	Germin-like protein 8-11	AT5G39110	RmlC-like cupins superfamily protein	NULL	RmlC-like cupins superfamily protein;(source:Araport11)
β-Ocimene	Mi10g02830.1	chr10	3742029	3942029	3830678	3832257	+	29760.VIT_10s0003g05250.t01	4.3e-86	260	2BYKQ@1|root,2QQ4A@2759|Eukaryota,37KIT@33090|Viridiplantae,3G7XG@35493|Streptophyta	35493|Streptophyta	S	germin-like protein	-	-	-	-	-	-	-	-	-	-	-	-	Cupin_1	GL112_ARATH	Putative germin-like protein subfamily 1 member 12	GL112_ARATH	Putative germin-like protein subfamily 1 member 12	AT5G39160	RmlC-like cupins superfamily protein	NULL	RmlC-like cupins superfamily protein;(source:Araport11)
β-Ocimene	Mi10g02840.1	chr10	3742029	3942029	3833097	3834398	-	-	-	-	-	-	-	-	-	-	-	-	-	-	-	-	-	-	-	-	-	-	-	-	-	AT5G13670	nodulin MtN21 /EamA-like transporter family protein	nodulin MtN21-like transporter family protein	nodulin MtN21 /EamA-like transporter family protein;(source:Araport11)
β-Ocimene	Mi10g02850.1	chr10	3742029	3942029	3838786	3842273	+	3641.EOY20133	2.97e-40	153	COG0141@1|root,KOG2697@2759|Eukaryota,37Q6A@33090|Viridiplantae,3GEXV@35493|Streptophyta	35493|Streptophyta	E	Catalyzes the sequential NAD-dependent oxidations of L- histidinol to L-histidinaldehyde and then to L-histidine	HDH	GO:0000105,GO:0003674,GO:0003824,GO:0004399,GO:0005575,GO:0005622,GO:0005623,GO:0005737,GO:0006082,GO:0006520,GO:0006547,GO:0006725,GO:0006807,GO:0007275,GO:0008150,GO:0008152,GO:0008652,GO:0009058,GO:0009314,GO:0009411,GO:0009416,GO:0009507,GO:0009532,GO:0009536,GO:0009555,GO:0009570,GO:0009628,GO:0009987,GO:0016053,GO:0016491,GO:0016614,GO:0016616,GO:0018130,GO:0019438,GO:0019752,GO:0032501,GO:…	1.1.1.23	ko:K00013	ko00340,ko01100,ko01110,ko01230,map00340,map01100,map01110,map01230	M00026	R01158,R01163,R03012	RC00099,RC00242,RC00463	ko00000,ko00001,ko00002,ko01000	-	-	-	Histidinol_dh	HISX_BRAOC	Histidinol dehydrogenase, chloroplastic	HISX_BRAOC	Histidinol dehydrogenase, chloroplastic	AT5G63890	histidinol dehydrogenase	Encodes histidinol dehydrogenase. Up-regulated in response to UV-B.	histidinol dehydrogenase;(source:Araport11)
β-Ocimene	Mi10g02860.1	chr10	3742029	3942029	3852256	3853762	-	2711.XP_006486061.1	6.02e-119	354	28N0B@1|root,2SHYN@2759|Eukaryota,37YFJ@33090|Viridiplantae,3GGG6@35493|Streptophyta	35493|Streptophyta	S	WAT1-related protein	-	GO:0003333,GO:0003674,GO:0005215,GO:0005342,GO:0005575,GO:0005623,GO:0005886,GO:0006810,GO:0006811,GO:0006820,GO:0006865,GO:0008150,GO:0008509,GO:0008514,GO:0015075,GO:0015171,GO:0015318,GO:0015711,GO:0015849,GO:0016020,GO:0022857,GO:0032973,GO:0034220,GO:0042592,GO:0043090,GO:0044464,GO:0046942,GO:0046943,GO:0048878,GO:0050801,GO:0051179,GO:0051234,GO:0055081,GO:0055085,GO:0065007,GO:0065008,GO:…	-	-	-	-	-	-	-	-	-	-	EamA	WTR14_ARATH	WAT1-related protein At2g39510	WTR14_ARATH	WAT1-related protein At2g39510	AT2G39510	nodulin MtN21 /EamA-like transporter family protein	Encodes a plasma membrane-localized amino acid transporter likely involved in amino acid export in the developing seed.	nodulin MtN21 /EamA-like transporter family protein;(source:Araport11)
β-Ocimene	Mi10g02870.1	chr10	3742029	3942029	3872286	3873906	+	2711.XP_006486061.1	6.71e-118	353	28N0B@1|root,2SHYN@2759|Eukaryota,37YFJ@33090|Viridiplantae,3GGG6@35493|Streptophyta	35493|Streptophyta	S	WAT1-related protein	-	GO:0003333,GO:0003674,GO:0005215,GO:0005342,GO:0005575,GO:0005623,GO:0005886,GO:0006810,GO:0006811,GO:0006820,GO:0006865,GO:0008150,GO:0008509,GO:0008514,GO:0015075,GO:0015171,GO:0015318,GO:0015711,GO:0015849,GO:0016020,GO:0022857,GO:0032973,GO:0034220,GO:0042592,GO:0043090,GO:0044464,GO:0046942,GO:0046943,GO:0048878,GO:0050801,GO:0051179,GO:0051234,GO:0055081,GO:0055085,GO:0065007,GO:0065008,GO:…	-	-	-	-	-	-	-	-	-	-	EamA	WTR14_ARATH	WAT1-related protein At2g39510	WTR14_ARATH	WAT1-related protein At2g39510	AT2G39510	nodulin MtN21 /EamA-like transporter family protein	Encodes a plasma membrane-localized amino acid transporter likely involved in amino acid export in the developing seed.	nodulin MtN21 /EamA-like transporter family protein;(source:Araport11)
β-Ocimene	Mi10g02880.1	chr10	3742029	3942029	3880153	3885137	+	3988.XP_002523179.1	5.73e-38	146	COG0631@1|root,KOG0698@2759|Eukaryota,37MCE@33090|Viridiplantae,3G7UY@35493|Streptophyta,4JEW1@91835|fabids	35493|Streptophyta	T	phosphatase 2C	-	-	3.1.3.16	ko:K14803	-	-	-	-	ko00000,ko01000,ko01009,ko03009	-	-	-	PP2C,RVT_3	P2C28_ARATH	Probable protein phosphatase 2C 28	P2C28_ARATH	Probable protein phosphatase 2C 28	AT2G34740	Protein phosphatase 2C family protein	NULL	protein phosphatase 2C family protein;(source:Araport11)
β-Ocimene	Mi10g02890.1	chr10	3742029	3942029	3890897	3892519	+	2711.XP_006486061.1	1.14e-119	357	28N0B@1|root,2SHYN@2759|Eukaryota,37YFJ@33090|Viridiplantae,3GGG6@35493|Streptophyta	35493|Streptophyta	S	WAT1-related protein	-	GO:0003333,GO:0003674,GO:0005215,GO:0005342,GO:0005575,GO:0005623,GO:0005886,GO:0006810,GO:0006811,GO:0006820,GO:0006865,GO:0008150,GO:0008509,GO:0008514,GO:0015075,GO:0015171,GO:0015318,GO:0015711,GO:0015849,GO:0016020,GO:0022857,GO:0032973,GO:0034220,GO:0042592,GO:0043090,GO:0044464,GO:0046942,GO:0046943,GO:0048878,GO:0050801,GO:0051179,GO:0051234,GO:0055081,GO:0055085,GO:0065007,GO:0065008,GO:…	-	-	-	-	-	-	-	-	-	-	EamA	WTR14_ARATH	WAT1-related protein At2g39510	WTR14_ARATH	WAT1-related protein At2g39510	AT2G39510	nodulin MtN21 /EamA-like transporter family protein	Encodes a plasma membrane-localized amino acid transporter likely involved in amino acid export in the developing seed.	nodulin MtN21 /EamA-like transporter family protein;(source:Araport11)
β-Ocimene	Mi10g02900.1	chr10	3742029	3942029	3894097	3894954	-	3988.XP_002523482.1	1.94e-72	230	COG0141@1|root,KOG2697@2759|Eukaryota,37Q6A@33090|Viridiplantae,3GEXV@35493|Streptophyta,4JH0E@91835|fabids	35493|Streptophyta	E	Catalyzes the sequential NAD-dependent oxidations of L- histidinol to L-histidinaldehyde and then to L-histidine	HDH	GO:0000105,GO:0003674,GO:0003824,GO:0004399,GO:0005575,GO:0005622,GO:0005623,GO:0005737,GO:0006082,GO:0006520,GO:0006547,GO:0006725,GO:0006807,GO:0007275,GO:0008150,GO:0008152,GO:0008652,GO:0009058,GO:0009314,GO:0009411,GO:0009416,GO:0009507,GO:0009532,GO:0009536,GO:0009555,GO:0009570,GO:0009628,GO:0009987,GO:0016053,GO:0016491,GO:0016614,GO:0016616,GO:0018130,GO:0019438,GO:0019752,GO:0032501,GO:…	1.1.1.23	ko:K00013	ko00340,ko01100,ko01110,ko01230,map00340,map01100,map01110,map01230	M00026	R01158,R01163,R03012	RC00099,RC00242,RC00463	ko00000,ko00001,ko00002,ko01000	-	-	-	Histidinol_dh	HIS8_ARATH	Histidinol dehydrogenase, chloroplastic	HIS8_ARATH	Histidinol dehydrogenase, chloroplastic	AT5G63890	histidinol dehydrogenase	Encodes histidinol dehydrogenase. Up-regulated in response to UV-B.	histidinol dehydrogenase;(source:Araport11)
β-Ocimene	Mi10g02910.1	chr10	3742029	3942029	3901342	3902048	+	3711.Bra008810.1-P	1.22e-41	148	28N0B@1|root,2SHYN@2759|Eukaryota,37YFJ@33090|Viridiplantae,3GGG6@35493|Streptophyta,3HQG7@3699|Brassicales	35493|Streptophyta	S	WAT1-related protein	-	GO:0003333,GO:0003674,GO:0005215,GO:0005342,GO:0005575,GO:0005623,GO:0005886,GO:0006810,GO:0006811,GO:0006820,GO:0006865,GO:0008150,GO:0008509,GO:0008514,GO:0015075,GO:0015171,GO:0015318,GO:0015711,GO:0015849,GO:0016020,GO:0022857,GO:0032973,GO:0034220,GO:0042592,GO:0043090,GO:0044464,GO:0046942,GO:0046943,GO:0048878,GO:0050801,GO:0051179,GO:0051234,GO:0055081,GO:0055085,GO:0065007,GO:0065008,GO:…	-	-	-	-	-	-	-	-	-	-	EamA	WTR39_ARATH	WAT1-related protein At5g13670	WTR39_ARATH	WAT1-related protein At5g13670	AT5G13670	nodulin MtN21 /EamA-like transporter family protein	nodulin MtN21-like transporter family protein	nodulin MtN21 /EamA-like transporter family protein;(source:Araport11)
β-Ocimene	Mi10g02920.1	chr10	3742029	3942029	3923974	3931300	-	2711.XP_006468324.1	4.12e-200	560	COG2084@1|root,KOG0409@2759|Eukaryota,37HN5@33090|Viridiplantae,3GFA3@35493|Streptophyta	35493|Streptophyta	I	Belongs to the 3-hydroxyisobutyrate dehydrogenase family	-	GO:0003674,GO:0003824,GO:0005488,GO:0005515,GO:0006082,GO:0006520,GO:0006551,GO:0006573,GO:0006807,GO:0008150,GO:0008152,GO:0008442,GO:0009081,GO:0009987,GO:0016491,GO:0016614,GO:0016616,GO:0019752,GO:0043436,GO:0043621,GO:0044237,GO:0044238,GO:0044281,GO:0055114,GO:0071704,GO:1901564,GO:1901605	1.1.1.31	ko:K00020	ko00280,ko01100,map00280,map01100	-	R05066	RC00099	ko00000,ko00001,ko01000	-	-	-	NAD_binding_11,NAD_binding_2	3HIDH_ARATH	Probable 3-hydroxyisobutyrate dehydrogenase, mitochondrial	3HIDH_ARATH	Probable 3-hydroxyisobutyrate dehydrogenase, mitochondrial	AT4G20930	6-phosphogluconate dehydrogenase family protein	Encodes a 3-hydroxyisobutyrate dehydrogenase.	6-phosphogluconate dehydrogenase family protein;(source:Araport11)
β-Ocimene	Mi10g02930.1	chr10	3742029	3942029	3934472	3938443	-	2711.XP_006468323.1	0	1097	COG4886@1|root,2QUKN@2759|Eukaryota,37JB6@33090|Viridiplantae,3G92Y@35493|Streptophyta	35493|Streptophyta	T	LRR receptor-like serine threonine-protein kinase	-	-	-	-	-	-	-	-	-	-	-	-	LRRNT_2,LRR_1,LRR_6,LRR_8,Pkinase_Tyr	GHR1_ARATH	LRR receptor-like serine/threonine-protein kinase GHR1 {ECO:0000303|PubMed:22730405}	GHR1_ARATH	LRR receptor-like serine/threonine-protein kinase GHR1 {ECO:0000303|PubMed:22730405}	AT4G20940	Leucine-rich receptor-like protein kinase family protein	Encodes a plasma-membrane localized LRR receptor-like protein involved in both ABA and H202 mediated signaling involved in stomatal movement. TAIR10 annotation for this gene has a low confidence score (2-star). See Comments field for structural annotation by the community.	Leucine-rich receptor-like protein kinase family protein;(source:Araport11)
β-Ocimene	Mi10g08610.1	chr10	12973571	13255995	12980118	12982679	+	2711.XP_006486313.1	8.29e-170	482	COG5190@1|root,KOG1605@2759|Eukaryota,37JFI@33090|Viridiplantae,3GC82@35493|Streptophyta	35493|Streptophyta	K	CTD small phosphatase-like protein	-	GO:0003674,GO:0003824,GO:0004721,GO:0006464,GO:0006470,GO:0006793,GO:0006796,GO:0006807,GO:0008150,GO:0008152,GO:0009987,GO:0016311,GO:0016787,GO:0016788,GO:0016791,GO:0019538,GO:0036211,GO:0042578,GO:0043170,GO:0043412,GO:0044237,GO:0044238,GO:0044260,GO:0044267,GO:0071704,GO:0140096,GO:1901564	3.1.3.16	ko:K15731	-	-	-	-	ko00000,ko01000,ko01009,ko03021	-	-	-	NIF	CNEP1_DROME	CTD nuclear envelope phosphatase 1 homolog	CNEP1_DROME	CTD nuclear envelope phosphatase 1 homolog	AT3G55960	Haloacid dehalogenase-like hydrolase (HAD) superfamily protein	NULL	Haloacid dehalogenase-like hydrolase (HAD) superfamily protein;(source:Araport11)
β-Ocimene	Mi10g08620.1	chr10	12973571	13255995	12989250	12996906	+	3988.XP_002533383.1	1.22e-307	868	COG0515@1|root,KOG1187@2759|Eukaryota,37I05@33090|Viridiplantae,3GAGH@35493|Streptophyta,4JE4S@91835|fabids	35493|Streptophyta	T	Serine threonine-protein kinase-like protein	-	GO:0003674,GO:0005488,GO:0005515,GO:0042802,GO:0042803,GO:0046983	2.7.11.1	ko:K04730	ko04010,ko04064,ko04620,ko04624,ko04722,ko05133,ko05140,ko05142,ko05145,ko05152,ko05162,ko05169,map04010,map04064,map04620,map04624,map04722,map05133,map05140,map05142,map05145,map05152,map05162,map05169	M00686	-	-	ko00000,ko00001,ko00002,ko01000,ko01001	-	-	-	Pkinase,Pkinase_Tyr,RCC1_2	ACCR3_ARATH	Putative serine/threonine-protein kinase-like protein CCR3	ACCR3_ARATH	Putative serine/threonine-protein kinase-like protein CCR3	AT3G55950	CRINKLY4 related 3	NULL	CRINKLY4 related 3;(source:Araport11)
β-Ocimene	Mi10g08630.1	chr10	12973571	13255995	13001410	13006560	-	2711.XP_006486316.1	0	896	KOG0169@1|root,KOG0169@2759|Eukaryota,37JZJ@33090|Viridiplantae,3G7IB@35493|Streptophyta	35493|Streptophyta	I	Phosphoinositide phospholipase C	-	GO:0000003,GO:0003006,GO:0003674,GO:0003824,GO:0004620,GO:0004629,GO:0005575,GO:0005623,GO:0005886,GO:0006950,GO:0006952,GO:0007049,GO:0007275,GO:0008081,GO:0008150,GO:0009553,GO:0009555,GO:0009556,GO:0009605,GO:0009607,GO:0009617,GO:0009791,GO:0009889,GO:0009891,GO:0009893,GO:0009908,GO:0009987,GO:0010600,GO:0010601,GO:0010817,GO:0016020,GO:0016298,GO:0016787,GO:0016788,GO:0019222,GO:0019953,GO:…	3.1.4.11	ko:K05857	ko00562,ko01100,ko04020,ko04070,ko04919,ko04933,map00562,map01100,map04020,map04070,map04919,map04933	M00130	R03332,R03435,R10952	RC00017,RC00425	ko00000,ko00001,ko00002,ko01000,ko04131	-	-	-	C2,EF-hand_like,PI-PLC-X,PI-PLC-Y	PLCD2_ARATH	Phosphoinositide phospholipase C 2	PLCD2_ARATH	Phosphoinositide phospholipase C 2	AT3G08510	phospholipase C 2	Phosphoinositide-specific phospholipase C (PI-PLC), catalyzes hydrolysis of phosphatidylinositol 4,5-bisphosphate into inositol 1,4,5-trisphosphate and diacylglycerol. It is involved in auxin biosynthesis and signaling, modulating development of both male and female gametophytes. It also regulates MAMP-triggered immunity by modulating ROS production.	phospholipase C 2;(source:Araport11)
β-Ocimene	Mi10g08640.1	chr10	12973571	13255995	13009739	13011968	-	2711.XP_006486321.1	2.63e-124	355	COG5138@1|root,KOG1106@2759|Eukaryota,37JMC@33090|Viridiplantae,3GEQH@35493|Streptophyta	35493|Streptophyta	S	DNA replication complex GINS protein	-	-	-	ko:K10734	-	M00286	-	-	ko00000,ko00002,ko03032	-	-	-	Sld5	-	-	-	-	AT3G55490	GINS complex protein	NULL	GINS complex protein;(source:Araport11)
β-Ocimene	Mi10g08650.1	chr10	12973571	13255995	13015101	13017875	-	3641.EOY17798	2.94e-164	461	COG0214@1|root,KOG3035@2759|Eukaryota,37MRI@33090|Viridiplantae,3GAY6@35493|Streptophyta	35493|Streptophyta	I	GDSL esterase lipase	-	GO:0005575,GO:0005576,GO:0048046	-	-	-	-	-	-	-	-	-	-	Lipase_GDSL,Lipase_GDSL_2	CPR49_ARATH	GDSL esterase/lipase CPRD49	CPR49_ARATH	GDSL esterase/lipase CPRD49	AT3G11210	SGNH hydrolase-type esterase superfamily protein	NULL	SGNH hydrolase-type esterase superfamily protein;(source:Araport11)
β-Ocimene	Mi10g08660.1	chr10	12973571	13255995	13030240	13031640	+	2711.XP_006486325.1	3.01e-104	306	COG0596@1|root,KOG1454@2759|Eukaryota,37IAS@33090|Viridiplantae,3GDHH@35493|Streptophyta	35493|Streptophyta	S	regulation of endocannabinoid signaling pathway	-	-	-	-	-	-	-	-	-	-	-	-	MENTAL	-	-	-	-	AT2G40095	Alpha/beta hydrolase related protein	NULL	Alpha/beta hydrolase related protein;(source:Araport11)
β-Ocimene	Mi10g08670.1	chr10	12973571	13255995	13033103	13037487	+	2711.XP_006486326.1	1.45e-173	515	KOG4460@1|root,KOG4460@2759|Eukaryota,37MVC@33090|Viridiplantae,3GFG1@35493|Streptophyta	35493|Streptophyta	UY	nuclear pore complex	-	GO:0000054,GO:0000055,GO:0000056,GO:0002376,GO:0003674,GO:0005215,GO:0005575,GO:0005622,GO:0005623,GO:0005634,GO:0005635,GO:0005643,GO:0006403,GO:0006405,GO:0006406,GO:0006606,GO:0006611,GO:0006810,GO:0006886,GO:0006913,GO:0006950,GO:0006952,GO:0006955,GO:0008104,GO:0008150,GO:0008152,GO:0009605,GO:0009607,GO:0009627,GO:0009814,GO:0010467,GO:0012505,GO:0015031,GO:0015833,GO:0015931,GO:0017038,GO:…	-	ko:K14318	ko03013,map03013	M00427	-	-	ko00000,ko00001,ko00002,ko03019	1.l.1	-	-	Nup88	NUP88_ARATH	Nuclear pore complex protein NUP88 {ECO:0000303|PubMed:21189294}	NUP88_ARATH	Nuclear pore complex protein NUP88 {ECO:0000303|PubMed:21189294}	AT5G05680	nuclear pore complex protein-related	Encodes MOS7 (Modifier of snc1,7), homologous to human and Drosophila melanogaster nucleoporin Nup88. Resides at the nuclear envelope. Modulates the nuclear concentrations of certain defense proteins regulates defense outputs.	nuclear pore complex protein-like protein;(source:Araport11)
β-Ocimene	Mi10g08680.1	chr10	12973571	13255995	13037676	13041026	-	2711.XP_006486327.1	3.96e-297	816	COG2124@1|root,KOG0157@2759|Eukaryota,37KN9@33090|Viridiplantae,3G7WM@35493|Streptophyta	35493|Streptophyta	Q	Belongs to the cytochrome P450 family	CPD	GO:0000003,GO:0003006,GO:0003674,GO:0003824,GO:0004497,GO:0006629,GO:0006694,GO:0007275,GO:0008150,GO:0008152,GO:0008202,GO:0008610,GO:0009058,GO:0009314,GO:0009411,GO:0009416,GO:0009555,GO:0009628,GO:0009653,GO:0009791,GO:0009908,GO:0009909,GO:0009911,GO:0009987,GO:0010208,GO:0010224,GO:0010268,GO:0010584,GO:0010817,GO:0010927,GO:0016043,GO:0016125,GO:0016128,GO:0016129,GO:0016131,GO:0016132,GO:…	-	ko:K09588,ko:K09590	ko00905,ko01100,ko01110,map00905,map01100,map01110	M00371	R07450,R07451,R07455,R07457,R07458,R10669	RC00154,RC00661,RC02079	ko00000,ko00001,ko00002,ko00199,ko01000	-	-	-	p450	C90A1_ARATH	3beta,22alpha-dihydroxysteroid 3-dehydrogenase {ECO:0000305}	C90A1_ARATH	3beta,22alpha-dihydroxysteroid 3-dehydrogenase {ECO:0000305}	AT5G05690	Cytochrome P450 superfamily protein	Encodes a member of the CP90A family, a cytochrome P450 monooxygenase which converts 6-deoxocathasterone to 6-deoxoteasterone in the late C6 oxidation pathway and cathasterone to teasterone in the early C6 oxidation pathway of brassinolide biosynthesis. Expressed in cotyledons and leaves. Mutants display de-etiolation and derepression of light-induced genes in the dark, dwarfism, male sterility a…	Cytochrome P450 superfamily protein;(source:Araport11)
β-Ocimene	Mi10g08690.1	chr10	12973571	13255995	13051894	13053724	-	29760.VIT_13s0067g00640.t01	2.84e-49	164	COG5648@1|root,KOG0381@2759|Eukaryota,37U7W@33090|Viridiplantae,3GJ1B@35493|Streptophyta	35493|Streptophyta	K	High mobility group B protein	-	-	-	ko:K10802,ko:K11296	ko03410,ko04140,ko04217,map03410,map04140,map04217	-	-	-	ko00000,ko00001,ko03036,ko03400,ko04147	-	-	-	HMG_box	HMGB1_ARATH	High mobility group B protein 1	HMGB1_ARATH	High mobility group B protein 1	AT3G51880	high mobility group B1	Encodes a protein belonging to the subgroup of HMGB (high mobility group B) proteins that have a distinctive DNA-binding motif, the HMG-box domain. The motif confers non-sequence specific interaction with linear DNA and structure-specific binding to distorted DNA sites. The HMGB proteins are involved in the assembly of nucleoprotein complexes. Can be phosphorylated by CK2alpha. In interphase cell…	high mobility group B1;(source:Araport11)
β-Ocimene	Mi10g08700.1	chr10	12973571	13255995	13062740	13065141	+	2711.XP_006486330.1	5.02e-87	256	KOG3399@1|root,KOG3399@2759|Eukaryota,37URJ@33090|Viridiplantae,3GIV0@35493|Streptophyta	35493|Streptophyta	S	Belongs to the yippee family	-	-	-	-	-	-	-	-	-	-	-	-	Yippee-Mis18	YIPL_SOLTU	Protein yippee-like	YIPL_SOLTU	Protein yippee-like	AT2G40110	Yippee family putative zinc-binding protein	NULL	Yippee family putative zinc-binding protein;(source:Araport11)
β-Ocimene	Mi10g08710.1	chr10	12973571	13255995	13070953	13071368	-	-	-	-	-	-	-	-	-	-	-	-	-	-	-	-	-	-	-	-	-	ATE1_ARATH	Arginyl-tRNA--protein transferase 1 {ECO:0000305}	ATE1_ARATH	Arginyl-tRNA--protein transferase 1 {ECO:0000305}	AT5G05700	arginine-tRNA protein transferase 1	Encodes an arginyl-tRNA:protein transferase (ATE1), a component of the N-end rule pathway that targets protein degradation through the identity of the amino-terminal residue of specific protein substrates. Arabidopsis contains two ATE genes: At5g05700/ATE1, At3g11240/ATE2. Another component of the N-end rule pathway is At5g02310/PROTEOLYSIS6 (PRT6). PRT6 and ATE were shown to regulate seed after-…	arginine-tRNA protein transferase 1;(source:Araport11)
β-Ocimene	Mi10g08720.1	chr10	12973571	13255995	13072545	13074654	-	2711.XP_006486331.1	6.5e-29	121	COG2935@1|root,KOG1193@2759|Eukaryota,37PUQ@33090|Viridiplantae,3GENZ@35493|Streptophyta	35493|Streptophyta	O	Involved in the post-translational conjugation of arginine to the N-terminal aspartate or glutamate of a protein. This arginylation is required for degradation of the protein via the ubiquitin pathway	-	GO:0001101,GO:0003674,GO:0003824,GO:0004057,GO:0005575,GO:0005622,GO:0005623,GO:0005737,GO:0006464,GO:0006508,GO:0006511,GO:0006807,GO:0006950,GO:0006952,GO:0007275,GO:0007568,GO:0008150,GO:0008152,GO:0009056,GO:0009057,GO:0009605,GO:0009607,GO:0009620,GO:0009719,GO:0009725,GO:0009737,GO:0009894,GO:0009987,GO:0010029,GO:0010033,GO:0010150,GO:0016598,GO:0016740,GO:0016746,GO:0016755,GO:0019216,GO:…	2.3.2.8	ko:K00685	-	-	R03862	RC00055,RC00064	ko00000,ko01000,ko03016	-	-	-	ATE_C,ATE_N	ATE2_ARATH	Arginyl-tRNA--protein transferase 2 {ECO:0000305}	ATE2_ARATH	Arginyl-tRNA--protein transferase 2 {ECO:0000305}	AT3G11240	arginine-tRNA protein transferase 2	Encodes an arginyl-tRNA:protein arginyltransferase (ATE2), a component of the N-end rule pathway that targets protein degradation through the identity of the amino-terminal residue of specific protein substrates. Arabidopsis contains two ATE genes: At5g05700/ATE1, At3g11240/ATE2. Another component of the N-end rule pathway is At5g02310/PROTEOLYSIS6 (PRT6). PRT6 and ATE were shown to regulate seed…	arginine-tRNA protein transferase 2;(source:Araport11)
β-Ocimene	Mi10g08730.1	chr10	12973571	13255995	13075486	13078998	+	2711.XP_006486332.1	4.47e-251	709	28MM9@1|root,2QU51@2759|Eukaryota,37N89@33090|Viridiplantae,3G9EE@35493|Streptophyta	35493|Streptophyta	S	Flocculation protein FLO11-like	-	-	-	-	-	-	-	-	-	-	-	-	-	-	-	-	-	AT2G40070	NULL	Encodes a microtubule-associated protein involved in cortical microtubule organization during leaf development.	flocculation FLO11-like protein;(source:Araport11)
β-Ocimene	Mi10g08740.1	chr10	12973571	13255995	13081895	13084012	-	2711.XP_006486334.1	1.68e-89	272	2C5YV@1|root,2QVX7@2759|Eukaryota,37QTX@33090|Viridiplantae,3GAMF@35493|Streptophyta	35493|Streptophyta	U	Clathrin is the major protein of the polyhedral coat of coated pits and vesicles	-	GO:0003674,GO:0005198,GO:0005488,GO:0005515,GO:0005575,GO:0005622,GO:0005623,GO:0005737,GO:0005886,GO:0006810,GO:0006897,GO:0006898,GO:0008150,GO:0009504,GO:0009507,GO:0009524,GO:0009526,GO:0009536,GO:0009941,GO:0012506,GO:0016020,GO:0016192,GO:0030117,GO:0030118,GO:0030120,GO:0030125,GO:0030135,GO:0030136,GO:0030276,GO:0030659,GO:0030662,GO:0030665,GO:0031090,GO:0031410,GO:0031967,GO:0031975,GO:…	-	ko:K04645	ko04142,ko04144,ko04721,ko04961,ko05016,ko05100,map04142,map04144,map04721,map04961,map05016,map05100	-	-	-	ko00000,ko00001,ko04131	-	-	-	Clathrin_lg_ch	CLC2_ARATH	Clathrin light chain 2	CLC2_ARATH	Clathrin light chain 2	AT2G40060	Clathrin light chain protein	Encodes a clathrin that is localized to the cortical division zone and the cell plate and colocalizes with TPLATE during cell plate anchoring. The mRNA is cell-to-cell mobile.	Clathrin light chain protein;(source:Araport11)
β-Ocimene	Mi10g08750.1	chr10	12973571	13255995	13089757	13093869	+	2711.XP_006467107.1	5.91e-289	804	2CMCN@1|root,2QPZ5@2759|Eukaryota,37PQ4@33090|Viridiplantae,3G90A@35493|Streptophyta	35493|Streptophyta	G	May be involved in modulation of pathogen defense and leaf cell death	-	GO:0000003,GO:0005575,GO:0005622,GO:0005623,GO:0005737,GO:0005886,GO:0006950,GO:0006952,GO:0008150,GO:0009856,GO:0010483,GO:0012505,GO:0016020,GO:0022414,GO:0032501,GO:0044424,GO:0044464,GO:0044703,GO:0044706,GO:0050896,GO:0051703,GO:0051704,GO:0071944	-	ko:K08472	-	-	-	-	ko00000,ko04030	-	-	-	Mlo	MLO10_ARATH	MLO-like protein 10	MLO10_ARATH	MLO-like protein 10	AT2G17480	Seven transmembrane MLO family protein	A member of a large family of seven-transmembrane domain proteins specific to plants, homologs of the barley mildew resistance locus o (MLO) protein. The Arabidopsis genome contains 15 genes encoding MLO proteins, with localization in plasma membrane. Phylogenetic analysis revealed four clades of closely-related AtMLO genes. ATMLO8 belongs to the clade III, with AtMLO5, AtMLO7, AtMLO9, and AtMLO1…	Seven transmembrane MLO family protein;(source:Araport11)
β-Ocimene	Mi10g08760.1	chr10	12973571	13255995	13094616	13095115	-	-	-	-	-	-	-	-	-	-	-	-	-	-	-	-	-	-	-	-	-	-	-	RR31_SPIOL	Small ribosomal subunit protein bTHXc {ECO:0000303|PubMed:28007896}	-	-	-	-
β-Ocimene	Mi10g08770.1	chr10	12973571	13255995	13095292	13096559	-	2711.XP_006486337.1	1.04e-154	451	COG0147@1|root,KOG1223@2759|Eukaryota,37PW6@33090|Viridiplantae,3GEFS@35493|Streptophyta	35493|Streptophyta	E	Anthranilate synthase alpha subunit 1	ASA1	GO:0000162,GO:0003674,GO:0003824,GO:0004049,GO:0005575,GO:0005622,GO:0005623,GO:0005737,GO:0005950,GO:0006082,GO:0006520,GO:0006568,GO:0006576,GO:0006586,GO:0006725,GO:0006807,GO:0008150,GO:0008152,GO:0008652,GO:0009058,GO:0009072,GO:0009073,GO:0009308,GO:0009309,GO:0009889,GO:0009987,GO:0010600,GO:0010817,GO:0016053,GO:0016829,GO:0016830,GO:0016833,GO:0018130,GO:0019222,GO:0019438,GO:0019752,GO:…	4.1.3.27	ko:K01657	ko00400,ko00405,ko01100,ko01110,ko01130,ko01230,ko02024,ko02025,map00400,map00405,map01100,map01110,map01130,map01230,map02024,map02025	M00023	R00985,R00986	RC00010,RC02148,RC02414	ko00000,ko00001,ko00002,ko01000	-	-	-	Anth_synt_I_N,Chorismate_bind	ASA1_ORYSI	Anthranilate synthase alpha subunit 1, chloroplastic	ASA1_ORYSI	Anthranilate synthase alpha subunit 1, chloroplastic	AT3G55870	ADC synthase superfamily protein	NULL	ADC synthase superfamily protein;(source:Araport11)
β-Ocimene	Mi10g08780.1	chr10	12973571	13255995	13096604	13098010	-	3885.XP_007163528.1	5.92e-58	195	COG0147@1|root,KOG1223@2759|Eukaryota,37PW6@33090|Viridiplantae,3GEFS@35493|Streptophyta,4JF4E@91835|fabids	35493|Streptophyta	E	Anthranilate synthase	ASA1	GO:0000162,GO:0003674,GO:0003824,GO:0004049,GO:0005575,GO:0005622,GO:0005623,GO:0005737,GO:0005950,GO:0006082,GO:0006520,GO:0006568,GO:0006576,GO:0006586,GO:0006725,GO:0006807,GO:0008150,GO:0008152,GO:0008652,GO:0009058,GO:0009072,GO:0009073,GO:0009308,GO:0009309,GO:0009889,GO:0009987,GO:0010600,GO:0010817,GO:0016053,GO:0016829,GO:0016830,GO:0016833,GO:0018130,GO:0019222,GO:0019438,GO:0019752,GO:…	4.1.3.27	ko:K01657	ko00400,ko00405,ko01100,ko01110,ko01130,ko01230,ko02024,ko02025,map00400,map00405,map01100,map01110,map01130,map01230,map02024,map02025	M00023	R00985,R00986	RC00010,RC02148,RC02414	ko00000,ko00001,ko00002,ko01000	-	-	-	Anth_synt_I_N,Chorismate_bind	ASA1_ORYSI	Anthranilate synthase alpha subunit 1, chloroplastic	ASA1_ORYSI	Anthranilate synthase alpha subunit 1, chloroplastic	AT5G05730	anthranilate synthase alpha subunit 1	ASA1 encodes the alpha subunit of anthranilate synthase, which catalyzes the rate-limiting step of tryptophan synthesis. ASA1 is induced by ethylene, and forms a link between ethylene signalling and auxin synthesis in roots.	anthranilate synthase alpha subunit 1;(source:Araport11)
β-Ocimene	Mi10g08790.1	chr10	12973571	13255995	13109762	13110058	-	-	-	-	-	-	-	-	-	-	-	-	-	-	-	-	-	-	-	-	-	-	-	-	-	AT5G05740	ethylene-dependent gravitropism-deficient and yellow-green-like 2	S2P-like putative metalloprotease, also contain transmembrane helices near their C-termini and many of them, five of seven, contain a conserved zinc-binding motif HEXXH. Homolog of EGY1. Each of the EGY1 and EGY-like proteins share two additional highly conserved motifs, the previously reported NPDG motif (aa 442鈥?54 in EGY1, Rudner et al., 1999) and a newly defined GNLR motif (aa 171鈥?79 in EGY1…	ethylene-dependent gravitropism-deficient and yellow-green-like 2;(source:Araport11)
β-Ocimene	Mi10g08800.1	chr10	12973571	13255995	13122872	13124941	+
β-Ocimene	Mi10g08810.1	chr10	12973571	13255995	13128333	13132430	-	2711.XP_006486338.1	1e-300	830	COG0750@1|root,2QVZT@2759|Eukaryota,37N20@33090|Viridiplantae,3GAJT@35493|Streptophyta	35493|Streptophyta	M	zinc metalloprotease EGY2 chloroplastic	EGY2	GO:0005575,GO:0005622,GO:0005623,GO:0005737,GO:0009507,GO:0009534,GO:0009535,GO:0009536,GO:0009579,GO:0016020,GO:0031976,GO:0031984,GO:0034357,GO:0042651,GO:0043226,GO:0043227,GO:0043229,GO:0043231,GO:0044422,GO:0044424,GO:0044434,GO:0044435,GO:0044436,GO:0044444,GO:0044446,GO:0044464,GO:0055035	-	-	-	-	-	-	-	-	-	-	-	EGY2_ARATH	Probable zinc metalloprotease EGY2, chloroplastic	EGY2_ARATH	Probable zinc metalloprotease EGY2, chloroplastic	AT5G05740	ethylene-dependent gravitropism-deficient and yellow-green-like 2	S2P-like putative metalloprotease, also contain transmembrane helices near their C-termini and many of them, five of seven, contain a conserved zinc-binding motif HEXXH. Homolog of EGY1. Each of the EGY1 and EGY-like proteins share two additional highly conserved motifs, the previously reported NPDG motif (aa 442鈥?54 in EGY1, Rudner et al., 1999) and a newly defined GNLR motif (aa 171鈥?79 in EGY1…	ethylene-dependent gravitropism-deficient and yellow-green-like 2;(source:Araport11)
β-Ocimene	Mi10g08820.1	chr10	12973571	13255995	13134050	13135617	+	29730.Gorai.012G076000.1	1.91e-185	520	COG0244@1|root,KOG0815@2759|Eukaryota,37JZZ@33090|Viridiplantae,3GA5W@35493|Streptophyta	35493|Streptophyta	J	Ribosomal protein P0 is the functional equivalent of E.coli protein L10	-	-	-	ko:K02941	ko03010,map03010	M00177	-	-	br01610,ko00000,ko00001,ko00002,ko03011	-	-	-	Ribosomal_60s,Ribosomal_L10	RLA0_SOYBN	Large ribosomal subunit protein uL10 {ECO:0000305}	RLA0_SOYBN	Large ribosomal subunit protein uL10 {ECO:0000305}	AT2G40010	Ribosomal protein L10 family protein	NULL	Ribosomal protein L10 family protein;(source:Araport11)
β-Ocimene	Mi10g08830.1	chr10	12973571	13255995	13140073	13141736	+	2711.XP_006486354.1	2.02e-147	441	28PAW@1|root,2SHQV@2759|Eukaryota,37YNR@33090|Viridiplantae,3GEC2@35493|Streptophyta	35493|Streptophyta	-	-	-	-	-	-	-	-	-	-	-	-	-	-	-	-	-	-	-	AT2G29670	Tetratricopeptide repeat (TPR)-like superfamily protein	NULL	Tetratricopeptide repeat (TPR)-like superfamily protein;(source:Araport11)
β-Ocimene	Mi10g08840.1	chr10	12973571	13255995	13142169	13144445	-	2711.XP_006486355.1	5.15e-178	502	KOG1022@1|root,KOG1022@2759|Eukaryota,37RCG@33090|Viridiplantae,3G9XE@35493|Streptophyta	35493|Streptophyta	GMW	Glycosyltransferase family 64 protein	-	GO:0001101,GO:0003674,GO:0003824,GO:0005575,GO:0005622,GO:0005623,GO:0005737,GO:0005768,GO:0005794,GO:0005802,GO:0005975,GO:0005976,GO:0006073,GO:0006629,GO:0006643,GO:0006665,GO:0006807,GO:0008150,GO:0008152,GO:0008194,GO:0008219,GO:0009664,GO:0009719,GO:0009725,GO:0009737,GO:0009888,GO:0009987,GO:0010033,GO:0010087,GO:0010383,GO:0010393,GO:0010395,GO:0010400,GO:0010401,GO:0012505,GO:0016043,GO:…	2.4.1.223,2.4.1.224,2.4.1.225	ko:K02367,ko:K02369,ko:K19033	ko00534,ko01100,map00534,map01100	M00059	R05930,R05935,R10138,R10139	-	br01610,ko00000,ko00001,ko00002,ko01000,ko01003,ko03011	-	GT47,GT64	-	Glyco_transf_64	GMT1_ARATH	Glycosylinositol phosphorylceramide mannosyl transferase 1 {ECO:0000303|PubMed:27895225}	GMT1_ARATH	Glycosylinositol phosphorylceramide mannosyl transferase 1 {ECO:0000303|PubMed:27895225}	AT3G55830	Nucleotide-diphospho-sugar transferases superfamily protein	A member of the Glycosyltransferase Family 64, homologous to Poplar cambium-expressed GT64 gene. The EPC1 protein plays a critical role during plant development in maintaining the integrity of organs via cell-cell adhesion, thereby providing mechanical strength and facilitating the movement of metabolites throughout the plant.Loss of function specifically affects glycosylinositolphosphorylceramid…	Nucleotide-diphospho-sugar transferases superfamily protein;(source:Araport11)
β-Ocimene	Mi10g08850.1	chr10	12973571	13255995	13148502	13149441	+	2711.XP_006485222.1	8.75e-64	206	COG2801@1|root,KOG0017@2759|Eukaryota,37UK8@33090|Viridiplantae,3GIU4@35493|Streptophyta	35493|Streptophyta	L	Protein of unknown function (DUF674)	-	-	-	-	-	-	-	-	-	-	-	-	DUF674	-	-	-	-	AT3G09110	Protein of unknown function (DUF674)	NULL	hypothetical protein (DUF674);(source:Araport11)
β-Ocimene	Mi10g08860.1	chr10	12973571	13255995	13152055	13152862	+	2711.XP_006485222.1	1.31e-72	228	COG2801@1|root,KOG0017@2759|Eukaryota,37UK8@33090|Viridiplantae,3GIU4@35493|Streptophyta	35493|Streptophyta	L	Protein of unknown function (DUF674)	-	-	-	-	-	-	-	-	-	-	-	-	DUF674	-	-	-	-	AT3G09110	Protein of unknown function (DUF674)	NULL	hypothetical protein (DUF674);(source:Araport11)
β-Ocimene	Mi10g08870.1	chr10	12973571	13255995	13168454	13169200	+	29760.VIT_13s0019g00080.t01	3.39e-60	195	COG2801@1|root,KOG0017@2759|Eukaryota,37UK8@33090|Viridiplantae,3GICQ@35493|Streptophyta	35493|Streptophyta	L	Protein of unknown function (DUF674)	-	-	-	-	-	-	-	-	-	-	-	-	DUF674	-	-	-	-	AT3G09110	Protein of unknown function (DUF674)	NULL	hypothetical protein (DUF674);(source:Araport11)
β-Ocimene	Mi10g08880.1	chr10	12973571	13255995	13185130	13185929	+	85681.XP_006436097.1	3e-61	197	COG2801@1|root,KOG0017@2759|Eukaryota,37UK8@33090|Viridiplantae,3GJ61@35493|Streptophyta	35493|Streptophyta	L	Protein of unknown function (DUF674)	-	-	-	-	-	-	-	-	-	-	-	-	DUF674	-	-	-	-	AT3G09110	Protein of unknown function (DUF674)	NULL	hypothetical protein (DUF674);(source:Araport11)
β-Ocimene	Mi10g08890.1	chr10	12973571	13255995	13189207	13190863	+	-	-	-	-	-	-	-	-	-	-	-	-	-	-	-	-	-	-	-	-	-	-	-	-	AT1G74780	Nodulin-like / Major Facilitator Superfamily protein	NULL	Nodulin-like / Major Facilitator Superfamily protein;(source:Araport11)
β-Ocimene	Mi10g08900.1	chr10	12973571	13255995	13191646	13192110	+	3988.XP_002531968.1	2.17e-18	82.8	COG2801@1|root,KOG0017@2759|Eukaryota,37UK8@33090|Viridiplantae,3GI43@35493|Streptophyta,4JNY0@91835|fabids	35493|Streptophyta	L	Protein of unknown function (DUF674)	-	-	-	-	-	-	-	-	-	-	-	-	DUF674	-	-	-	-	AT3G09110	Protein of unknown function (DUF674)	NULL	hypothetical protein (DUF674);(source:Araport11)
β-Ocimene	Mi10g08910.1	chr10	12973571	13255995	13195512	13196176	+	85681.XP_006436097.1	2.2e-20	92.4	COG2801@1|root,KOG0017@2759|Eukaryota,37UK8@33090|Viridiplantae,3GJ61@35493|Streptophyta	35493|Streptophyta	L	Protein of unknown function (DUF674)	-	-	-	-	-	-	-	-	-	-	-	-	DUF674	-	-	-	-	-	-	-	-
β-Ocimene	Mi10g08920.1	chr10	12973571	13255995	13209190	13209787	+	2711.XP_006485222.1	3.11e-35	130	COG2801@1|root,KOG0017@2759|Eukaryota,37UK8@33090|Viridiplantae,3GIU4@35493|Streptophyta	35493|Streptophyta	L	Protein of unknown function (DUF674)	-	-	-	-	-	-	-	-	-	-	-	-	DUF674	-	-	-	-	AT3G09140	Protein of unknown function (DUF674)	NULL	hypothetical protein (DUF674);(source:Araport11)
β-Ocimene	Mi10g08930.1	chr10	12973571	13255995	13233733	13234461	+	2711.XP_006485222.1	1.06e-59	194	COG2801@1|root,KOG0017@2759|Eukaryota,37UK8@33090|Viridiplantae,3GIU4@35493|Streptophyta	35493|Streptophyta	L	Protein of unknown function (DUF674)	-	-	-	-	-	-	-	-	-	-	-	-	DUF674	-	-	-	-	AT3G09110	Protein of unknown function (DUF674)	NULL	hypothetical protein (DUF674);(source:Araport11)
β-Ocimene	Mi10g08940.1	chr10	12973571	13255995	13237322	13238171	+	3694.POPTR_0008s04980.1	1.25e-19	89	COG2801@1|root,KOG0017@2759|Eukaryota,37UK8@33090|Viridiplantae,3GI43@35493|Streptophyta,4JNY0@91835|fabids	35493|Streptophyta	L	Protein of unknown function (DUF674)	-	-	-	-	-	-	-	-	-	-	-	-	DUF674	-	-	-	-	AT3G09110	Protein of unknown function (DUF674)	NULL	hypothetical protein (DUF674);(source:Araport11)
β-Ocimene	Mi13g07560.1	chr13	9124740	9326444	9123203	9133281	+	4081.Solyc12g009540.1.1	1.38e-28	121	COG2801@1|root,KOG0017@2759|Eukaryota,37THH@33090|Viridiplantae,3GG2K@35493|Streptophyta,44UC5@71274|asterids	35493|Streptophyta	L	Mitochondrial protein	-	-	-	-	-	-	-	-	-	-	-	-	RVT_2,Retrotran_gag_2,Retrotran_gag_3,Retrotrans_gag,gag_pre-integrs,rve,zf-CCHC	POLX_TOBAC	Retrovirus-related Pol polyprotein from transposon TNT 1-94	POLX_TOBAC	Retrovirus-related Pol polyprotein from transposon TNT 1-94	AT4G23160	cysteine-rich RLK (RECEPTOR-like protein kinase) 8	Encodes a cysteine-rich receptor-like protein kinase.	cysteine-rich RECEPTOR-like kinase;(source:Araport11)
β-Ocimene	Mi13g07570.1	chr13	9124740	9326444	9164047	9165251	+
β-Ocimene	Mi13g07580.1	chr13	9124740	9326444	9172291	9174657	-	85681.XP_006430505.1	0	1320	KOG2176@1|root,KOG2176@2759|Eukaryota,37IJX@33090|Viridiplantae,3GB8S@35493|Streptophyta	35493|Streptophyta	U	Component of the exocyst complex involved in the docking of exocytic vesicles with fusion sites on the plasma membrane	-	GO:0000003,GO:0000145,GO:0000902,GO:0000904,GO:0003006,GO:0005575,GO:0005622,GO:0005623,GO:0005737,GO:0005829,GO:0005938,GO:0007154,GO:0008037,GO:0008150,GO:0009653,GO:0009826,GO:0009846,GO:0009856,GO:0009860,GO:0009875,GO:0009932,GO:0009987,GO:0016043,GO:0016049,GO:0022414,GO:0030154,GO:0032501,GO:0032502,GO:0032989,GO:0032991,GO:0040007,GO:0044424,GO:0044444,GO:0044448,GO:0044464,GO:0044706,GO:…	-	ko:K19985	-	-	-	-	ko00000,ko04131	-	-	-	Sec15	SC15A_ARATH	Exocyst complex component SEC15A	SC15A_ARATH	Exocyst complex component SEC15A	AT3G56640	exocyst complex component sec15A	Encodes a member of the exocyst complex gene family. The exocyst is a protein complex involved in tethering vesicles to the plasma membrane during regulated or polarized secretion.	exocyst complex component sec15A;(source:Araport11)
β-Ocimene	Mi13g07590.1	chr13	9124740	9326444	9180535	9181667	+
β-Ocimene	Mi13g07600.1	chr13	9124740	9326444	9182807	9183343	+
β-Ocimene	Mi13g07610.1	chr13	9124740	9326444	9227193	9228442	-	-	-	-	-	-	-	-	-	-	-	-	-	-	-	-	-	-	-	-	-	-	-	DYR_SCHPO	Dihydrofolate reductase	-	-	-	-
β-Ocimene	Mi13g07620.1	chr13	9124740	9326444	9240913	9241990	+	4096.XP_009779216.1	5.84e-12	66.6	COG2801@1|root,KOG0017@2759|Eukaryota,37RRH@33090|Viridiplantae,3GPWI@35493|Streptophyta,44Q6H@71274|asterids	4096.XP_009779216.1|-	P	DNA RNA polymerases superfamily protein	-	-	-	-	-	-	-	-	-	-	-	-	-	-	-	-	-	-	-	-	-
β-Ocimene	Mi13g07630.1	chr13	9124740	9326444	9257825	9260568	-	2711.XP_006482041.1	2.99e-276	784	28IHY@1|root,2QQUV@2759|Eukaryota,37Q0S@33090|Viridiplantae,3GGDU@35493|Streptophyta	35493|Streptophyta	S	Transcription factor	-	GO:0003674,GO:0003700,GO:0005575,GO:0005622,GO:0005623,GO:0005634,GO:0005635,GO:0005654,GO:0005737,GO:0005783,GO:0005789,GO:0006355,GO:0006357,GO:0006950,GO:0006970,GO:0006972,GO:0006986,GO:0006990,GO:0007154,GO:0007165,GO:0008150,GO:0009266,GO:0009408,GO:0009628,GO:0009651,GO:0009889,GO:0009891,GO:0009893,GO:0009987,GO:0010033,GO:0010468,GO:0010556,GO:0010557,GO:0010604,GO:0010628,GO:0012505,GO:…	-	-	-	-	-	-	-	-	-	-	bZIP_1	BZP17_ARATH	bZIP transcription factor 17 {ECO:0000303|PubMed:11906833}	BZP17_ARATH	bZIP transcription factor 17 {ECO:0000303|PubMed:11906833}	AT2G40950	Basic-leucine zipper (bZIP) transcription factor family protein	bZIP17 appears to regulate transcription as part of a salt and osmotic stress response. zip17 mutants show enhanced inhibition of primary root elongation in response to NaCl. Several salt-responsive genes, such as ATHB-7 show a reduced transcriptional response to a salt treatment in zip17 mutant seedlings. myc:bZIP17 undergoes proteolytic processing in salt-treated wild type seedlings, but not in…	Basic-leucine zipper (bZIP) transcription factor family protein;(source:Araport11)
β-Ocimene	Mi13g07640.1	chr13	9124740	9326444	9268832	9272274	-	2711.XP_006468097.1	5.11e-297	823	COG1498@1|root,KOG2572@2759|Eukaryota,37JT9@33090|Viridiplantae,3GGZ8@35493|Streptophyta	35493|Streptophyta	AJ	Nucleolar protein	-	GO:0000154,GO:0003674,GO:0003676,GO:0003723,GO:0005488,GO:0005575,GO:0005622,GO:0005623,GO:0005634,GO:0005730,GO:0005732,GO:0006139,GO:0006364,GO:0006396,GO:0006725,GO:0006807,GO:0008150,GO:0008152,GO:0009451,GO:0009987,GO:0010467,GO:0016020,GO:0016070,GO:0016072,GO:0022613,GO:0030515,GO:0030684,GO:0031428,GO:0031974,GO:0031981,GO:0032040,GO:0032991,GO:0034470,GO:0034641,GO:0034660,GO:0042254,GO:…	-	ko:K14565	ko03008,map03008	-	-	-	ko00000,ko00001,ko03009	-	-	-	NOP5NT,Nop	NOP5B_ARATH	Probable nucleolar protein 5-2	NOP5B_ARATH	Probable nucleolar protein 5-2	AT3G05060	NOP56-like pre RNA processing ribonucleoprotein	SAR DNA-binding protein, putative, strong similarity to SAR DNA-binding protein-1 (Pisum sativum) GI:3132696; contains Pfam profile PF01798: Putative snoRNA binding domain; encodes NOP58-like protein	NOP56-like pre RNA processing ribonucleoprotein;(source:Araport11)
β-Ocimene	Mi13g07650.1	chr13	9124740	9326444	9289961	9295143	+	85681.XP_006430510.1	2.97e-198	556	KOG2953@1|root,KOG2953@2759|Eukaryota,37QVQ@33090|Viridiplantae,3G934@35493|Streptophyta	35493|Streptophyta	A	R3H domain-containing protein	-	-	-	-	-	-	-	-	-	-	-	-	R3H,SUZ	R3HD2_BOVIN	R3H domain-containing protein 2	R3HD2_BOVIN	R3H domain-containing protein 2	AT3G56680	Single-stranded nucleic acid binding R3H protein	NULL	Single-stranded nucleic acid binding R3H protein;(source:Araport11)
β-Ocimene	Mi08g17830.1	chr8	19401152	19601152	19400117	19402888	-	3641.EOY03771	2.03e-292	802	28M02@1|root,2QTGW@2759|Eukaryota,37J2I@33090|Viridiplantae,3GBYH@35493|Streptophyta	35493|Streptophyta	S	cobra-like protein	-	-	-	-	-	-	-	-	-	-	-	-	COBRA	COBL1_ARATH	COBRA-like protein 1	COBL1_ARATH	COBRA-like protein 1	AT5G60920	COBRA-like extracellular glycosyl-phosphatidyl inositol-anchored protein family	Encodes a glycosylphosphatidylinositol-anchored protein localized primarily in the plasma membrane of the longitudinal sides of root cells. Necessary for oriented cell expansion in Arabidopsis. Cob mutants have abnormal roots that expand radially rather than longitudinally under certain growth conditions.	COBRA-like extracellular glycosyl-phosphatidyl inositol-anchored protein family;(source:Araport11)
β-Ocimene	Mi08g17840.1	chr8	19401152	19601152	19404372	19408350	+	29730.Gorai.004G063500.1	3.85e-185	520	KOG0765@1|root,KOG0765@2759|Eukaryota,37QVJ@33090|Viridiplantae,3GCZA@35493|Streptophyta	35493|Streptophyta	C	Belongs to the mitochondrial carrier (TC 2.A.29) family	-	GO:0003674,GO:0005215,GO:0005575,GO:0005622,GO:0005623,GO:0005737,GO:0005739,GO:0005740,GO:0005741,GO:0005743,GO:0006810,GO:0006839,GO:0008150,GO:0016020,GO:0016021,GO:0019866,GO:0019867,GO:0022857,GO:0031090,GO:0031224,GO:0031300,GO:0031301,GO:0031306,GO:0031307,GO:0031966,GO:0031967,GO:0031968,GO:0031975,GO:0032592,GO:0043226,GO:0043227,GO:0043229,GO:0043231,GO:0044422,GO:0044424,GO:0044425,GO:…	-	ko:K15121	-	-	-	-	ko00000,ko02000	2.A.29	-	-	Mito_carr	S2544_MOUSE	Solute carrier family 25 member 44 {ECO:0000305}	S2544_MOUSE	Solute carrier family 25 member 44 {ECO:0000305}	AT5G15640	Mitochondrial substrate carrier family protein	NULL	Mitochondrial substrate carrier family protein;(source:Araport11)
β-Ocimene	Mi08g17850.1	chr8	19401152	19601152	19409262	19409597	-	85681.XP_006431320.1	2.5e-25	99	2D120@1|root,2SGES@2759|Eukaryota,37XS0@33090|Viridiplantae	33090|Viridiplantae	-	-	-	-	-	-	-	-	-	-	-	-	-	-	RALF	-	-	-	-	AT3G29780	ralf-like 27	Member of a diversely expressed predicted peptide family showing sequence similarity to tobacco Rapid Alkalinization Factor (RALF), and is believed to play an essential role in the physiology of Arabidopsis. Consists of a single exon and is characterized by a conserved C-terminal motif and N-terminal signal peptide.	ralf-like 27;(source:Araport11)
β-Ocimene	Mi08g17860.1	chr8	19401152	19601152	19411032	19413737	+	85681.XP_006430474.1	1.02e-306	872	COG0515@1|root,KOG1187@2759|Eukaryota,37T1P@33090|Viridiplantae,3GE23@35493|Streptophyta	35493|Streptophyta	T	receptor-like protein kinase	-	GO:0000003,GO:0001558,GO:0003674,GO:0003824,GO:0004672,GO:0005575,GO:0005618,GO:0005623,GO:0005886,GO:0005911,GO:0006464,GO:0006468,GO:0006793,GO:0006796,GO:0006807,GO:0006950,GO:0006952,GO:0007275,GO:0008150,GO:0008152,GO:0009506,GO:0009605,GO:0009607,GO:0009620,GO:0009719,GO:0009723,GO:0009725,GO:0009741,GO:0009787,GO:0009788,GO:0009791,GO:0009856,GO:0009966,GO:0009968,GO:0009987,GO:0010033,GO:…	-	-	-	-	-	-	-	-	-	-	Malectin_like,Pkinase_Tyr	FERON_ARATH	Receptor-like protein kinase FERONIA {ECO:0000303|PubMed:17673660}	FERON_ARATH	Receptor-like protein kinase FERONIA {ECO:0000303|PubMed:17673660}	AT3G51550	Malectin/receptor-like protein kinase family protein	Encodes a synergid-expressed, plasma-membrane localized receptor-like kinase that accumulates asymetrically in the synergid membrnane at the filiform apparatus and mediates male-female gametophyte interactions during pollen tube reception. Also involved in powdery mildew infection. Mutants show faster root elongation under dim light, the protein is required for intracellular accumulation of AHA2 …	Malectin/receptor-like protein kinase family protein;(source:Araport11)
β-Ocimene	Mi08g17870.1	chr8	19401152	19601152	19418201	19421671	-	85681.XP_006431318.1	2.46e-238	662	KOG2753@1|root,KOG2753@2759|Eukaryota,37PET@33090|Viridiplantae,3GFDI@35493|Streptophyta	35493|Streptophyta	J	Component of the eukaryotic translation initiation factor 3 (eIF-3) complex, which is involved in protein synthesis of a specialized repertoire of mRNAs and, together with other initiation factors, stimulates binding of mRNA and methionyl-tRNAi to the 40S ribosome. The eIF-3 complex specifically targets and initiates translation of a subset of mRNAs involved in cell proliferation	-	GO:0002181,GO:0002183,GO:0005575,GO:0005622,GO:0005623,GO:0005737,GO:0005852,GO:0006412,GO:0006413,GO:0006518,GO:0006807,GO:0008150,GO:0008152,GO:0009058,GO:0009059,GO:0009987,GO:0010467,GO:0019538,GO:0032991,GO:0034641,GO:0034645,GO:0043043,GO:0043170,GO:0043603,GO:0043604,GO:0044237,GO:0044238,GO:0044249,GO:0044260,GO:0044267,GO:0044271,GO:0044424,GO:0044444,GO:0044464,GO:0071704,GO:1901564,GO:…	-	ko:K15030	-	-	-	-	ko00000,ko03012	-	-	-	PCI	EIF3M_DROWI	Eukaryotic translation initiation factor 3 subunit M {ECO:0000255|HAMAP-Rule:MF_03012}	EIF3M_DROWI	Eukaryotic translation initiation factor 3 subunit M {ECO:0000255|HAMAP-Rule:MF_03012}	AT5G15610	Proteasome component (PCI) domain protein	NULL	Proteasome component (PCI) domain protein;(source:Araport11)
β-Ocimene	Mi08g17880.1	chr8	19401152	19601152	19424961	19427724	-	29730.Gorai.007G070400.1	1.28e-72	231	28IZV@1|root,2QRBN@2759|Eukaryota,37Q1I@33090|Viridiplantae,3GD5S@35493|Streptophyta	35493|Streptophyta	S	methylesterase 11	-	GO:0003674,GO:0003824,GO:0016787	-	-	-	-	-	-	-	-	-	-	Abhydrolase_1,Abhydrolase_6	MES11_ARATH	Putative methylesterase 11, chloroplastic {ECO:0000303|PubMed:18467465}	MES11_ARATH	Putative methylesterase 11, chloroplastic {ECO:0000303|PubMed:18467465}	AT1G26360	methyl esterase 13	Encodes a protein predicted to act as a carboxylesterase. It has similarity to the SABP2 methyl salicylate esterase from tobacco but no enzymatic activity has been identified for this protein.	methyl esterase 13;(source:Araport11)
β-Ocimene	Mi08g17890.1	chr8	19401152	19601152	19428259	19429312	-	3694.POPTR_0017s13080.1	5.97e-41	144	28IZV@1|root,2QRBN@2759|Eukaryota,37Q1I@33090|Viridiplantae,3GD5S@35493|Streptophyta,4JH4N@91835|fabids	35493|Streptophyta	S	methylesterase 11	-	GO:0003674,GO:0003824,GO:0016787	-	-	-	-	-	-	-	-	-	-	Abhydrolase_1,Abhydrolase_6	MES11_ARATH	Putative methylesterase 11, chloroplastic {ECO:0000303|PubMed:18467465}	MES11_ARATH	Putative methylesterase 11, chloroplastic {ECO:0000303|PubMed:18467465}	AT3G29770	methyl esterase 11	Encodes a protein predicted to act as a carboxylesterase. It has similarity to the SABP2 methyl salicylate esterase from tobacco. This protein does not act on methyl IAA, methyl JA, MeSA, MeGA4, or MEGA9 in vitro.	methyl esterase 11;(source:Araport11)
β-Ocimene	Mi08g17900.1	chr8	19401152	19601152	19434987	19438936	+	2711.XP_006482765.1	0	1086	28NS3@1|root,2R7XZ@2759|Eukaryota,37PQR@33090|Viridiplantae,3G839@35493|Streptophyta	35493|Streptophyta	S	longifolia	LNG1	GO:0001558,GO:0003674,GO:0005488,GO:0005515,GO:0005575,GO:0005622,GO:0005623,GO:0005634,GO:0005737,GO:0005829,GO:0008017,GO:0008092,GO:0008150,GO:0015631,GO:0022603,GO:0022604,GO:0040008,GO:0043226,GO:0043227,GO:0043229,GO:0043231,GO:0044424,GO:0044444,GO:0044464,GO:0048638,GO:0050789,GO:0050793,GO:0050794,GO:0051128,GO:0051510,GO:0051513,GO:0065007	-	-	-	-	-	-	-	-	-	-	DUF4378,VARLMGL	LNG1_ARATH	Protein LONGIFOLIA 1	LNG1_ARATH	Protein LONGIFOLIA 1	AT1G74160	NULL	Member of a small gene family in Arabidopsis. Quadruple mutants in this family display defects in cell elongation.	LONGIFOLIA protein;(source:Araport11)
β-Ocimene	Mi08g17910.1	chr8	19401152	19601152	19442012	19443139	-	85681.XP_006431311.1	1.45e-157	454	KOG2389@1|root,KOG2389@2759|Eukaryota,37K2F@33090|Viridiplantae,3G9QF@35493|Streptophyta	35493|Streptophyta	K	Transcription initiation factor TFIID subunit	-	-	-	ko:K14649	ko03022,map03022	-	-	-	ko00000,ko00001,ko03021	-	-	-	Bromo_TP,TAF8_C	TAF8_ARATH	Transcription initiation factor TFIID subunit 8	TAF8_ARATH	Transcription initiation factor TFIID subunit 8	AT3G02160	Bromodomain transcription factor	NULL	Bromodomain transcription factor;(source:Araport11)
β-Ocimene	Mi08g17920.1	chr8	19401152	19601152	19446164	19447246	-	3641.EOY03699	5.98e-147	426	28JNR@1|root,2QS1Y@2759|Eukaryota,37SUQ@33090|Viridiplantae,3GAU0@35493|Streptophyta	35493|Streptophyta	K	transcription factor	-	-	-	-	-	-	-	-	-	-	-	-	TCP	TCP13_ARATH	Transcription factor TCP13	TCP13_ARATH	Transcription factor TCP13	AT3G02150	plastid transcription factor 1	a chloroplast trans-acting factor of the psbD light-responsive promoter.TCP gene involved in heterochronic control of leaf differentiation.	plastid transcription factor 1;(source:Araport11)
β-Ocimene	Mi08g17930.1	chr8	19401152	19601152	19462456	19464048	-	85681.XP_006431283.1	1.47e-218	616	KOG1192@1|root,KOG1192@2759|Eukaryota,37KEN@33090|Viridiplantae,3GARH@35493|Streptophyta	35493|Streptophyta	CG	Belongs to the UDP-glycosyltransferase family	-	GO:0003674,GO:0003824,GO:0005575,GO:0005622,GO:0005623,GO:0008194,GO:0016740,GO:0016757,GO:0016758,GO:0035251,GO:0043226,GO:0043227,GO:0043229,GO:0043231,GO:0044424,GO:0044464,GO:0046527,GO:0080043,GO:0080044	-	-	-	-	-	-	-	-	-	-	UDPGT	U83A1_ARATH	UDP-glycosyltransferase 83A1	U83A1_ARATH	UDP-glycosyltransferase 83A1	AT3G02100	UDP-Glycosyltransferase superfamily protein	NULL	UDP-Glycosyltransferase superfamily protein;(source:Araport11)
β-Ocimene	Mi08g17940.1	chr8	19401152	19601152	19471093	19472532	-	85681.XP_006431283.1	1.61e-230	646	KOG1192@1|root,KOG1192@2759|Eukaryota,37KEN@33090|Viridiplantae,3GARH@35493|Streptophyta	35493|Streptophyta	CG	Belongs to the UDP-glycosyltransferase family	-	GO:0003674,GO:0003824,GO:0005575,GO:0005622,GO:0005623,GO:0008194,GO:0016740,GO:0016757,GO:0016758,GO:0035251,GO:0043226,GO:0043227,GO:0043229,GO:0043231,GO:0044424,GO:0044464,GO:0046527,GO:0080043,GO:0080044	-	-	-	-	-	-	-	-	-	-	UDPGT	U83A1_ARATH	UDP-glycosyltransferase 83A1	U83A1_ARATH	UDP-glycosyltransferase 83A1	AT3G02100	UDP-Glycosyltransferase superfamily protein	NULL	UDP-Glycosyltransferase superfamily protein;(source:Araport11)
β-Ocimene	Mi08g17950.1	chr8	19401152	19601152	19476114	19477372	-
β-Ocimene	Mi08g17960.1	chr8	19401152	19601152	19491852	19493237	+	3983.cassava4.1_028052m	3.64e-142	422	2CNCN@1|root,2QV7U@2759|Eukaryota,37SH0@33090|Viridiplantae,3GF8X@35493|Streptophyta,4JG7S@91835|fabids	35493|Streptophyta	H	Isoflavonoid malonyl transferase	-	GO:0003674,GO:0003824,GO:0016740,GO:0016746,GO:0016747,GO:0047634	-	-	-	-	-	-	-	-	-	-	Transferase	PMAT1_ARATH	Phenolic glucoside malonyltransferase 1	PMAT1_ARATH	Phenolic glucoside malonyltransferase 1	AT5G39080	HXXXD-type acyl-transferase family protein	NULL	HXXXD-type acyl-transferase family protein;(source:Araport11)
β-Ocimene	Mi08g17970.1	chr8	19401152	19601152	19495275	19497718	+	3694.POPTR_0004s10320.1	4.03e-152	449	2CNCN@1|root,2QV7U@2759|Eukaryota,37SH0@33090|Viridiplantae,3GF8X@35493|Streptophyta,4JG7S@91835|fabids	35493|Streptophyta	H	Isoflavonoid malonyl transferase	-	GO:0003674,GO:0003824,GO:0016740,GO:0016746,GO:0016747,GO:0047634	-	-	-	-	-	-	-	-	-	-	Transferase	PMAT1_ARATH	Phenolic glucoside malonyltransferase 1	PMAT1_ARATH	Phenolic glucoside malonyltransferase 1	AT3G29635	HXXXD-type acyl-transferase family protein	NULL	HXXXD-type acyl-transferase family protein;(source:Araport11)
β-Ocimene	Mi08g17980.1	chr8	19401152	19601152	19500672	19502051	+	3694.POPTR_0004s10320.1	2.83e-136	407	2CNCN@1|root,2QV7U@2759|Eukaryota,37SH0@33090|Viridiplantae,3GF8X@35493|Streptophyta,4JG7S@91835|fabids	35493|Streptophyta	H	Isoflavonoid malonyl transferase	-	GO:0003674,GO:0003824,GO:0016740,GO:0016746,GO:0016747,GO:0047634	-	-	-	-	-	-	-	-	-	-	Transferase	PMAT1_ARATH	Phenolic glucoside malonyltransferase 1	PMAT1_ARATH	Phenolic glucoside malonyltransferase 1	AT5G39080	HXXXD-type acyl-transferase family protein	NULL	HXXXD-type acyl-transferase family protein;(source:Araport11)
β-Ocimene	Mi08g17990.1	chr8	19401152	19601152	19508853	19515948	-
β-Ocimene	Mi08g18000.1	chr8	19401152	19601152	19527615	19530782	-
β-Ocimene	Mi08g18010.1	chr8	19401152	19601152	19531628	19532783	+	3712.Bo6g056250.1	1.2e-16	79.7	COG2801@1|root,KOG0017@2759|Eukaryota,37THH@33090|Viridiplantae	33090|Viridiplantae	L	Mitochondrial protein	-	-	-	-	-	-	-	-	-	-	-	-	RVT_2	RL161_PLAVT	Secreted RxLR effector protein 161 {ECO:0000303|PubMed:29706971}	RL161_PLAVT	Secreted RxLR effector protein 161 {ECO:0000303|PubMed:29706971}	AT4G23160	cysteine-rich RLK (RECEPTOR-like protein kinase) 8	Encodes a cysteine-rich receptor-like protein kinase.	cysteine-rich RECEPTOR-like kinase;(source:Araport11)
β-Ocimene	Mi08g18020.1	chr8	19401152	19601152	19540880	19541970	+	2711.XP_006475382.1	3.92e-71	234	2CNCN@1|root,2QV7U@2759|Eukaryota,37SH0@33090|Viridiplantae,3GF8X@35493|Streptophyta	35493|Streptophyta	S	Isoflavonoid malonyl transferase	-	GO:0003674,GO:0003824,GO:0016740,GO:0016746,GO:0016747,GO:0047634	-	-	-	-	-	-	-	-	-	-	Transferase	5MAT_ARATH	Malonyl-CoA:anthocyanidin 5-O-glucoside-6''-O-malonyltransferase {ECO:0000303|PubMed:17292360}	5MAT_ARATH	Malonyl-CoA:anthocyanidin 5-O-glucoside-6''-O-malonyltransferase {ECO:0000303|PubMed:17292360}	AT3G29590	HXXXD-type acyl-transferase family protein	At3g29590 (At5MAT) encodes a malonyl-CoA:anthocyanidin 5-O-glucoside-6"-O-malonyltransferase that is coordinately expressed with a epistatic 5-O-anthocyanidin glucosyltransferase (At4g14090). The enzyme is involved in the malonylation of anthocyanins in Arabidopsis.	HXXXD-type acyl-transferase family protein;(source:Araport11)
β-Ocimene	Mi08g18030.1	chr8	19401152	19601152	19565992	19567386	+	3694.POPTR_0004s10320.1	2.98e-180	519	2CNCN@1|root,2QV7U@2759|Eukaryota,37SH0@33090|Viridiplantae,3GF8X@35493|Streptophyta,4JG7S@91835|fabids	35493|Streptophyta	H	Isoflavonoid malonyl transferase	-	GO:0003674,GO:0003824,GO:0016740,GO:0016746,GO:0016747,GO:0047634	-	-	-	-	-	-	-	-	-	-	Transferase	PMAT1_ARATH	Phenolic glucoside malonyltransferase 1	PMAT1_ARATH	Phenolic glucoside malonyltransferase 1	AT5G39050	HXXXD-type acyl-transferase family protein	Encodes a malonyltransferase that may play a role in phenolic xenobiotic detoxification.	HXXXD-type acyl-transferase family protein;(source:Araport11)
β-Ocimene	Mi08g18040.1	chr8	19401152	19601152	19570126	19571860	+	85681.XP_006431303.1	3.24e-73	234	KOG0116@1|root,KOG0116@2759|Eukaryota,37I0X@33090|Viridiplantae,3GB9I@35493|Streptophyta	35493|Streptophyta	A	Ras GTPase-activating protein-binding protein	-	GO:0003674,GO:0003676,GO:0003723,GO:0003729,GO:0005488,GO:0005575,GO:0005622,GO:0005623,GO:0005737,GO:0006464,GO:0006508,GO:0006807,GO:0006914,GO:0008150,GO:0008152,GO:0009056,GO:0009987,GO:0010494,GO:0016236,GO:0016579,GO:0019538,GO:0032386,GO:0032879,GO:0032991,GO:0034517,GO:0035770,GO:0035973,GO:0036211,GO:0036464,GO:0043021,GO:0043170,GO:0043226,GO:0043228,GO:0043229,GO:0043232,GO:0043412,GO:…	-	-	-	-	-	-	-	-	-	-	NTF2,RRM_1	NTF2_ARATH	Nuclear transport factor 2 {ECO:0000303|PubMed:28229965}	NTF2_ARATH	Nuclear transport factor 2 {ECO:0000303|PubMed:28229965}	AT5G60980	Nuclear transport factor 2 (NTF2) family protein with RNA binding (RRM-RBD-RNP motifs) domain	NULL	Nuclear transport factor 2 (NTF2) family protein with RNA binding (RRM-RBD-RNP motifs) domain-containing protein;(source:Araport11)
β-Ocimene	Mi08g18050.1	chr8	19401152	19601152	19575640	19585583	+	2711.XP_006475382.1	1.52e-146	434	2CNCN@1|root,2QV7U@2759|Eukaryota,37SH0@33090|Viridiplantae,3GF8X@35493|Streptophyta	35493|Streptophyta	S	Isoflavonoid malonyl transferase	-	GO:0003674,GO:0003824,GO:0016740,GO:0016746,GO:0016747,GO:0047634	-	-	-	-	-	-	-	-	-	-	Transferase	5MAT_ARATH	Malonyl-CoA:anthocyanidin 5-O-glucoside-6''-O-malonyltransferase {ECO:0000303|PubMed:17292360}	5MAT_ARATH	Malonyl-CoA:anthocyanidin 5-O-glucoside-6''-O-malonyltransferase {ECO:0000303|PubMed:17292360}	AT3G29590	HXXXD-type acyl-transferase family protein	At3g29590 (At5MAT) encodes a malonyl-CoA:anthocyanidin 5-O-glucoside-6"-O-malonyltransferase that is coordinately expressed with a epistatic 5-O-anthocyanidin glucosyltransferase (At4g14090). The enzyme is involved in the malonylation of anthocyanins in Arabidopsis.	HXXXD-type acyl-transferase family protein;(source:Araport11)
β-Ocimene	Mi08g18060.1	chr8	19401152	19601152	19594908	19596625	+	3641.EOY03687	7.76e-33	130	KOG0116@1|root,KOG0116@2759|Eukaryota,37I0X@33090|Viridiplantae,3GB9I@35493|Streptophyta	35493|Streptophyta	A	Ras GTPase-activating protein-binding protein	-	GO:0003674,GO:0003676,GO:0003723,GO:0003729,GO:0005488,GO:0005575,GO:0005622,GO:0005623,GO:0005737,GO:0006464,GO:0006508,GO:0006807,GO:0006914,GO:0008150,GO:0008152,GO:0009056,GO:0009987,GO:0010494,GO:0016236,GO:0016579,GO:0019538,GO:0032386,GO:0032879,GO:0032991,GO:0034517,GO:0035770,GO:0035973,GO:0036211,GO:0036464,GO:0043021,GO:0043170,GO:0043226,GO:0043228,GO:0043229,GO:0043232,GO:0043412,GO:…	-	-	-	-	-	-	-	-	-	-	NTF2,RRM_1	NTF2_ARATH	Nuclear transport factor 2 {ECO:0000303|PubMed:28229965}	NTF2_ARATH	Nuclear transport factor 2 {ECO:0000303|PubMed:28229965}	AT3G07250	nuclear transport factor 2 (NTF2) family protein / RNA recognition motif (RRM)-containing protein	NULL	RNA-binding (RRM-RBD-RNP motif) domain nuclear transport factor 2 family protein;(source:Araport11)
β-Ocimene	Mi08g18070.1	chr8	19401152	19601152	19598942	19601235	+	3641.EOY03685	5.9e-109	329	28PIG@1|root,2QW6K@2759|Eukaryota,37ND5@33090|Viridiplantae,3GHQE@35493|Streptophyta	35493|Streptophyta	S	Ninja-family protein	-	GO:0005575,GO:0005622,GO:0005623,GO:0005634,GO:0043226,GO:0043227,GO:0043229,GO:0043231,GO:0044424,GO:0044464	-	-	-	-	-	-	-	-	-	-	EAR,Jas,NINJA_B	AFP3_ARATH	Ninja-family protein AFP3	AFP3_ARATH	Ninja-family protein AFP3	AT1G69260	ABI five binding protein	NULL	ABI five binding protein;(source:Araport11)
Fruit weight	Mi01g15350.1	chr1	17876373	18076373	17892865	17897517	+	2711.XP_006466250.1	3.12e-113	329	KOG4209@1|root,KOG4209@2759|Eukaryota,37K6H@33090|Viridiplantae,3GFBA@35493|Streptophyta	35493|Streptophyta	A	polyadenylate-binding protein	-	GO:0003674,GO:0003676,GO:0003723,GO:0003727,GO:0005488,GO:0005515,GO:0005575,GO:0005622,GO:0005623,GO:0005634,GO:0005654,GO:0005737,GO:0005773,GO:0005774,GO:0008143,GO:0016020,GO:0016604,GO:0016607,GO:0031090,GO:0031974,GO:0031981,GO:0043226,GO:0043227,GO:0043229,GO:0043231,GO:0043233,GO:0043621,GO:0044422,GO:0044424,GO:0044428,GO:0044437,GO:0044444,GO:0044446,GO:0044451,GO:0044464,GO:0070013,GO:…	-	ko:K14396	ko03015,ko05164,map03015,map05164	-	-	-	ko00000,ko00001,ko03019	-	-	-	RRM_1	PABN2_ARATH	Polyadenylate-binding protein 2 {ECO:0000303|PubMed:18479511}	PABN2_ARATH	Polyadenylate-binding protein 2 {ECO:0000303|PubMed:18479511}	AT5G10350	RNA-binding (RRM/RBD/RNP motifs) family protein	Encodes a nuclear-localized RNA recognition motif-containing protein that forms homodimers. It interacts with telomere and non-telomere associated proteins. Null mutation does not result in changes in telomerase activity or telomere length.	RNA-binding (RRM/RBD/RNP motifs) family protein;(source:Araport11)
Fruit weight	Mi01g15360.1	chr1	17876373	18076373	17903784	17905837	-	85681.XP_006426356.1	0	931	COG3200@1|root,2QPP7@2759|Eukaryota,37JFZ@33090|Viridiplantae,3GDPA@35493|Streptophyta	35493|Streptophyta	E	Phospho-2-dehydro-3-deoxyheptonate aldolase	-	-	2.5.1.54	ko:K01626	ko00400,ko01100,ko01110,ko01130,ko01230,ko02024,map00400,map01100,map01110,map01130,map01230,map02024	M00022	R01826	RC00435	ko00000,ko00001,ko00002,ko01000	-	-	-	DAHP_synth_2	AROG_SOLTU	Phospho-2-dehydro-3-deoxyheptonate aldolase 2, chloroplastic	AROG_SOLTU	Phospho-2-dehydro-3-deoxyheptonate aldolase 2, chloroplastic	AT4G39980	3-deoxy-D-arabino-heptulosonate 7-phosphate synthase 1	Encodes a 2-deoxy-D-arabino-heptulosonate 7-phosphate (DAHP) synthase, which catalyzes the first committed step in aromatic amino acid biosynthesis. Gene expression is induced by wounding and pathogenic bacteria Pseudomonas syringae. The mRNA is cell-to-cell mobile.	3-deoxy-D-arabino-heptulosonate 7-phosphate synthase 1;(source:Araport11)
Fruit weight	Mi01g15370.1	chr1	17876373	18076373	17909114	17909721	-
Fruit weight	Mi01g15380.1	chr1	17876373	18076373	17928746	17930310	+
Fruit weight	Mi01g15390.1	chr1	17876373	18076373	17970321	17973774	-	-	-	-	-	-	-	-	-	-	-	-	-	-	-	-	-	-	-	-	-	-	-	-	-	AT5G45570	Ulp1 protease family protein	NULL	Ulp1 protease family protein;(source:Araport11)
Fruit weight	Mi01g15400.1	chr1	17876373	18076373	17974286	17975783	-
Fruit weight	Mi01g15410.1	chr1	17876373	18076373	17975844	17978516	-
Fruit weight	Mi01g15420.1	chr1	17876373	18076373	17978561	17990995	+	2711.XP_006466252.1	5.89e-108	324	2A4SF@1|root,2RY81@2759|Eukaryota,37TU2@33090|Viridiplantae,3GI3V@35493|Streptophyta	35493|Streptophyta	-	-	-	-	-	-	-	-	-	-	-	-	-	-	-	-	-	-	-	AT5G65250	NULL	NULL	transmembrane protein;(source:Araport11)
Fruit weight	Mi01g15430.1	chr1	17876373	18076373	18019277	18019699	-	85681.XP_006426361.1	3.7e-41	139	2CZI6@1|root,2SAGJ@2759|Eukaryota,37WPK@33090|Viridiplantae,3GM7W@35493|Streptophyta	35493|Streptophyta	S	EPIDERMAL PATTERNING FACTOR-like protein 1	-	GO:0007275,GO:0008150,GO:0009653,GO:0009791,GO:0009888,GO:0009987,GO:0010016,GO:0010052,GO:0010103,GO:0010374,GO:0030154,GO:0032501,GO:0032502,GO:0048367,GO:0048731,GO:0048856,GO:0048869,GO:0090558,GO:0090626,GO:0090627,GO:0090698	-	-	-	-	-	-	-	-	-	-	EPF	EPFL1_ARATH	EPIDERMAL PATTERNING FACTOR-like protein 1 {ECO:0000303|PubMed:19435754}	EPFL1_ARATH	EPIDERMAL PATTERNING FACTOR-like protein 1 {ECO:0000303|PubMed:19435754}	AT5G10310	NULL	Memmber of the EPF/EPFL (epidermal patterning factor/EPF-like) gene family, which genes encode plant-specific secretory peptides, several of which play a role in controlling stomatal density and patterning in the plant epidermis.	EPIDERMAL PATTERNING FACTOR-like protein;(source:Araport11)
Fruit weight	Mi01g15440.1	chr1	17876373	18076373	18043576	18045709	-	3750.XP_008351162.1	1.02e-92	305	COG2801@1|root,KOG0017@2759|Eukaryota,37RKH@33090|Viridiplantae,3G8J3@35493|Streptophyta	35493|Streptophyta	L	transposition, RNA-mediated	-	-	-	-	-	-	-	-	-	-	-	-	RVT_1,Retrotrans_gag,rve	POL5_DROME	Retrovirus-related Pol polyprotein from transposon opus	POL5_DROME	Retrovirus-related Pol polyprotein from transposon opus	-	-	-	-
Fruit weight	Mi01g15450.1	chr1	17876373	18076373	18066719	18069564	+	3750.XP_008372586.1	1.64e-11	71.2	COG2801@1|root,KOG0017@2759|Eukaryota,380ER@33090|Viridiplantae	33090|Viridiplantae	L	Chromatin organization modifier domain	-	-	-	-	-	-	-	-	-	-	-	-	Chromo	M850_ARATH	Uncharacterized mitochondrial protein AtMg00850	M850_ARATH	Uncharacterized mitochondrial protein AtMg00850	-	-	-	-

[truncated: 1 more sheets: Table S11]
